# Supplementary material for: catena-Poly[[triphenyl­tin(IV)]-μ2-[3-(cyclo­hexyl­carbamo­yl)propanoato-κ2 O 1:O 3]]
Source: Acta Crystallogr Sect E Struct Rep Online. 2010 Sep 18;66(Pt 10):m1266–7. doi: 10.1107/S1600536810036500 (PMC2983217; doi:10.1107/S1600536810036500)
Supplement: Supplementary file 1 [file e-66-m1266-sup1.cif]

##############################################################################
###                                                                        ###
###        Electronic paper (Acta Crystallographica Section E)             ###
###                                                                        ###
##############################################################################
#                                                                            #
# This CIF contains the data in a paper accepted for publication in Acta     #
# Crystallographica Section E. It conforms to the requirements of Notes      #
# for Authors for Section E, and has been peer reviewed under the auspices   #
# of the IUCr Commission on Journals.                                        #
#                                                                            #
# Full details of the Crystallographic Information File format               #
# are given in the paper "The Crystallographic Information File (CIF):       #
# a New Standard Archive File for Crystallography" by S. R. Hall, F. H.      #
# Allen and I. D. Brown [Acta Cryst. (1991), A47, 655-685].                  #
#                                                                            #
# The current version of the core CIF dictionary is obtainable from          #
# ftp://ftp.iucr.org/pub/cif_core.dic. The current version number is 2.4.    #
#                                                                            #
# Software is freely available for graphical display of the structure(s) in  #
# this CIF.  For information consult the CIF home page http://www.iucr.org/  #
# cif/home.html                                                              #
#                                                                            #
# This file may be used for bona fide research purposes within the           #
# scientific community so long as proper attribution is given to the journal # 
# article from which it was obtained.                                        #
#                                                                            #
##############################################################################
                                             
data_global
_audit_creation_method     SHELXL-97
_journal_date_recd_electronic     2010-09-12
_journal_date_accepted     2010-09-13
_journal_name_full     'Acta Crystallographica, Section E'
_journal_year     2010
_journal_volume     66
_journal_issue     10
_journal_page_first     m1266
_journal_page_last     m1267
_journal_paper_category     QM
_journal_coeditor_code     HG2713
_publ_contact_author_name     ' Edward RT Tiekink '
_publ_contact_author_address
;
Department of Chemistry, University of Malaya,
50603 Kuala Lumpur, Malaysia
;
_publ_contact_author_email
;
edward.tiekink@gmail.com
;
_publ_contact_author_fax     ' +60 3 7967 4193 '
_publ_contact_author_phone     ' +60 3 7967 6775 '
_publ_section_title
;\
<i>catena</i>-Poly[[triphenyltin(IV)]-\m~2~-[3-(cyclohexylcarbamoyl)propanoato-\
\k^2^<i>O</i>^1^:<i>O</i>^3^]]
;
loop_
    _publ_author_name
    _publ_author_footnote
    _publ_author_address
    ' Shams-ul-Islam, S. ' .
;
Department of  Chemistry, Allama Iqbal Open University,
Islamabad 44000, Pakistan
;
    ' Bhatti, Moazzam H. ' .
;
Department of  Chemistry, Allama Iqbal Open University,
Islamabad 44000, Pakistan
;
    ' Imtiaz-ud-Din ' .
;
Department of  Chemistry, Allama Iqbal Open University,
Islamabad 44000, Pakistan
;
    ' Ng, Seik Weng ' .
;
Department of Chemistry, University of Malaya,
50603 Kuala Lumpur, Malaysia
;
    ' Tiekink, Edward R. T. ' .
;
Department of Chemistry, University of Malaya,
50603 Kuala Lumpur, Malaysia
;
_publ_section_synopsis     .
data_I
_audit_creation_method     SHELXL-97
_chemical_name_systematic
;
<i>catena</i>-Poly[[triphenyltin(IV)]-\m~2~-[3-(cyclohexylcarbamoyl)propanoato-
\k^2^<i>O</i>^1^:<i>O</i>^3^]]
;
_chemical_name_common     ?
_chemical_formula_moiety     'C28 H31 N O3 Sn'
_chemical_formula_sum     'C28 H31 N O3 Sn'
_chemical_formula_iupac     '[Sn (C6 H5)3 (C10 H16 N O3)]'
_chemical_formula_weight     548.23
_chemical_melting_point     ?
_symmetry_cell_setting     monoclinic
_symmetry_space_group_name_H-M     'P 21/c'
_symmetry_space_group_name_Hall     '-P 2ybc'
loop_
    _symmetry_equiv_pos_as_xyz
    'x, y, z'
    '-x, y+1/2, -z+1/2'
    '-x, -y, -z'
    'x, -y-1/2, z-1/2'
_cell_length_a     16.2488(12)
_cell_length_b     9.1243(7)
_cell_length_c     17.6597(13)
_cell_angle_alpha     90
_cell_angle_beta     106.1010(10)
_cell_angle_gamma     90
_cell_volume     2515.5(3)
_cell_formula_units_Z     4
_cell_measurement_reflns_used     5969
_cell_measurement_theta_min     2.4
_cell_measurement_theta_max     28.2
_cell_measurement_temperature     100(2)
_exptl_crystal_description     block
_exptl_crystal_colour     colourless
_exptl_crystal_size_max     0.25
_exptl_crystal_size_mid     0.15
_exptl_crystal_size_min     0.05
_exptl_crystal_density_diffrn     1.448
_exptl_crystal_density_meas     ?
_exptl_crystal_density_method     'not measured'
_exptl_crystal_F_000     1120
_exptl_absorpt_coefficient_mu     1.044
_exptl_absorpt_correction_type     multi-scan
_exptl_absorpt_process_details     '(SADABS; Sheldrick, 1996)'
_exptl_absorpt_correction_T_min     0.634
_exptl_absorpt_correction_T_max     0.746
_exptl_special_details
;
;
_diffrn_ambient_temperature     100(2)
_diffrn_radiation_type     MoK\a
_diffrn_radiation_wavelength     0.71073
_diffrn_radiation_source     'fine-focus sealed tube'
_diffrn_radiation_monochromator     graphite
_diffrn_measurement_device_type     'Bruker SMART APEX diffractometer'
_diffrn_measurement_method     '\w scan'
_diffrn_detector_area_resol_mean     ?
_diffrn_reflns_number     23281
_diffrn_reflns_av_R_equivalents     0.047
_diffrn_reflns_av_sigmaI/netI     0.042
_diffrn_reflns_theta_min     2.4
_diffrn_reflns_theta_max     27.5
_diffrn_reflns_theta_full     27.5
_diffrn_measured_fraction_theta_max     0.998
_diffrn_measured_fraction_theta_full     0.998
_diffrn_reflns_limit_h_min     -21
_diffrn_reflns_limit_h_max     21
_diffrn_reflns_limit_k_min     -11
_diffrn_reflns_limit_k_max     11
_diffrn_reflns_limit_l_min     -22
_diffrn_reflns_limit_l_max     22
_diffrn_standards_number     0
_diffrn_standards_interval_count     0
_diffrn_standards_interval_time     0
_diffrn_standards_decay_%     0
_refine_special_details
;
Refinement of <i>F</i>^2^ against ALL reflections. The weighted <i>R</i>-factor
<i>wR</i> and goodness of fit <i>S</i> are based on <i>F</i>^2^, conventional
<i>R</i>-factors <i>R</i> are based on <i>F</i>, with <i>F</i> set to zero for
negative <i>F</i>^2^. The threshold expression of <i>F</i>^2^ >
\s(<i>F</i>^2^) is used only for calculating <i>R</i>-factors(gt) <i>etc</i>.
and is not relevant to the choice of reflections for refinement.
<i>R</i>-factors based on <i>F</i>^2^ are statistically about twice as large
as those based on <i>F</i>, and <i>R</i>- factors based on ALL data will be
even larger.
;
_reflns_number_total     5756
_reflns_number_gt     4864
_reflns_threshold_expression     I>2\s(I)
_refine_ls_structure_factor_coef     Fsqd
_refine_ls_matrix_type     full
_refine_ls_R_factor_all     0.037
_refine_ls_R_factor_gt     0.028
_refine_ls_wR_factor_gt     0.071
_refine_ls_wR_factor_ref     0.084
_refine_ls_goodness_of_fit_ref     1.03
_refine_ls_restrained_S_all     1.03
_refine_ls_number_reflns     5756
_refine_ls_number_parameters     302
_refine_ls_number_restraints     1
_refine_ls_hydrogen_treatment     mixed
_refine_ls_weighting_scheme     calc
_refine_ls_weighting_details
                 'calc w=1/[\s^2^(Fo^2^)+(0.0481P)^2^] where P=(Fo^2^+2Fc^2^)/3'
_atom_sites_solution_hydrogens     geom
_atom_sites_solution_primary     direct
_atom_sites_solution_secondary     difmap
_refine_ls_shift/su_max     0.002
_refine_ls_shift/su_mean     0.000
_refine_diff_density_max     0.53
_refine_diff_density_min     -0.64
_refine_ls_extinction_method     none
_refine_ls_extinction_coef     ?
loop_
    _atom_type_symbol
    _atom_type_description
    _atom_type_scat_dispersion_real
    _atom_type_scat_dispersion_imag
    _atom_type_scat_source
    'C' 'C' 0.0033 0.0016
                         'International Tables Vol C Tables 4.2.6.8 and 6.1.1.4'
    'H' 'H' 0.0000 0.0000
                         'International Tables Vol C Tables 4.2.6.8 and 6.1.1.4'
    'N' 'N' 0.0061 0.0033
                         'International Tables Vol C Tables 4.2.6.8 and 6.1.1.4'
    'O' 'O' 0.0106 0.0060
                         'International Tables Vol C Tables 4.2.6.8 and 6.1.1.4'
    'Sn' 'Sn' -0.6537 1.4246
                         'International Tables Vol C Tables 4.2.6.8 and 6.1.1.4'
_computing_data_collection     'APEX2 (Bruker, 2009)'
_computing_cell_refinement     'SAINT (Bruker, 2009)'
_computing_data_reduction     'SAINT (Bruker, 2009)'
_computing_structure_solution     'SHELXS97 (Sheldrick, 2008)'
_computing_structure_refinement     'SHELXL97 (Sheldrick, 2008)'
_computing_molecular_graphics
;
ORTEP-3 (Farrugia, 1997) and DIAMOND (Brandenburg, 2006)
;
_computing_publication_material     'publCIF (Westrip, 2010)'
loop_
    _atom_site_type_symbol
    _atom_site_label
    _atom_site_fract_x
    _atom_site_fract_y
    _atom_site_fract_z
    _atom_site_U_iso_or_equiv
    _atom_site_adp_type
    _atom_site_calc_flag
    _atom_site_refinement_flags
    _atom_site_occupancy
    _atom_site_disorder_assembly
    _atom_site_disorder_group
    Sn Sn 0.713719(10) 0.684277(17) 0.636309(10) 0.01166(7) Uani d . 1 . .
    O O1 0.69004(11) 0.47709(18) 0.57420(10) 0.0155(4) Uani d . 1 . .
    O O2 0.67770(12) 0.38360(18) 0.68702(10) 0.0167(4) Uani d . 1 . .
    O O3 0.75097(11) -0.09345(18) 0.70015(10) 0.0162(4) Uani d . 1 . .
    N N1 0.76074(14) 0.1326(2) 0.74976(12) 0.0155(4) Uani d D 1 . .
    H H1 0.7445(18) 0.2220(14) 0.7429(17) 0.021(8) Uiso d D 1 . .
    C C1 0.83515(16) 0.6177(3) 0.71146(15) 0.0135(5) Uani d . 1 . .
    C C2 0.86804(18) 0.6706(3) 0.78784(16) 0.0182(6) Uani d . 1 . .
    H H2 0.8346 0.7352 0.8094 0.022 Uiso calc R 1 . .
    C C3 0.94956(19) 0.6294(3) 0.83297(18) 0.0260(6) Uani d . 1 . .
    H H3 0.9713 0.6659 0.8851 0.031 Uiso calc R 1 . .
    C C4 0.99895(18) 0.5356(3) 0.80199(18) 0.0272(7) Uani d . 1 . .
    H H4 1.0549 0.5090 0.8323 0.033 Uiso calc R 1 . .
    C C5 0.96632(18) 0.4809(3) 0.72680(18) 0.0249(6) Uani d . 1 . .
    H H5 0.9998 0.4160 0.7055 0.030 Uiso calc R 1 . .
    C C6 0.88493(17) 0.5203(3) 0.68220(16) 0.0196(6) Uani d . 1 . .
    H H6 0.8627 0.4803 0.6309 0.023 Uiso calc R 1 . .
    C C7 0.71739(17) 0.7899(3) 0.52981(15) 0.0156(5) Uani d . 1 . .
    C C8 0.79231(19) 0.8554(3) 0.52171(17) 0.0212(6) Uani d . 1 . .
    H H8 0.8436 0.8495 0.5636 0.025 Uiso calc R 1 . .
    C C9 0.7924(2) 0.9291(3) 0.45295(18) 0.0283(7) Uani d . 1 . .
    H H9 0.8441 0.9712 0.4479 0.034 Uiso calc R 1 . .
    C C10 0.7182(2) 0.9418(3) 0.39173(17) 0.0286(7) Uani d . 1 . .
    H H10 0.7187 0.9930 0.3450 0.034 Uiso calc R 1 . .
    C C11 0.6436(2) 0.8797(3) 0.39911(17) 0.0275(7) Uani d . 1 . .
    H H11 0.5922 0.8888 0.3575 0.033 Uiso calc R 1 . .
    C C12 0.64319(19) 0.8035(3) 0.46733(17) 0.0221(6) Uani d . 1 . .
    H H12 0.5915 0.7601 0.4714 0.026 Uiso calc R 1 . .
    C C13 0.59173(17) 0.7011(3) 0.65848(15) 0.0149(5) Uani d . 1 . .
    C C14 0.52338(17) 0.6196(3) 0.61153(16) 0.0177(5) Uani d . 1 . .
    H H14 0.5331 0.5557 0.5724 0.021 Uiso calc R 1 . .
    C C15 0.44184(17) 0.6309(3) 0.62125(17) 0.0216(6) Uani d . 1 . .
    H H15 0.3962 0.5747 0.5891 0.026 Uiso calc R 1 . .
    C C16 0.42711(18) 0.7244(3) 0.67808(18) 0.0240(6) Uani d . 1 . .
    H H16 0.3713 0.7320 0.6848 0.029 Uiso calc R 1 . .
    C C17 0.49320(19) 0.8064(3) 0.72480(18) 0.0235(6) Uani d . 1 . .
    H H17 0.4829 0.8708 0.7634 0.028 Uiso calc R 1 . .
    C C18 0.57512(17) 0.7944(3) 0.71517(16) 0.0174(5) Uani d . 1 . .
    H H18 0.6205 0.8507 0.7477 0.021 Uiso calc R 1 . .
    C C19 0.68113(16) 0.3687(3) 0.61824(15) 0.0144(5) Uani d . 1 . .
    C C20 0.67628(18) 0.2192(3) 0.57931(16) 0.0183(6) Uani d . 1 . .
    H H20A 0.7324 0.1979 0.5700 0.022 Uiso calc R 1 . .
    H H20B 0.6332 0.2238 0.5273 0.022 Uiso calc R 1 . .
    C C21 0.65302(16) 0.0911(3) 0.62635(15) 0.0164(5) Uani d . 1 . .
    H H21A 0.6050 0.1222 0.6470 0.020 Uiso calc R 1 . .
    H H21B 0.6324 0.0082 0.5898 0.020 Uiso calc R 1 . .
    C C22 0.72532(16) 0.0370(3) 0.69461(15) 0.0141(5) Uani d . 1 . .
    C C23 0.82697(16) 0.0973(3) 0.82208(14) 0.0141(5) Uani d . 1 . .
    H H23 0.8668 0.0238 0.8094 0.017 Uiso calc R 1 . .
    C C24 0.87745(18) 0.2358(3) 0.85281(15) 0.0211(6) Uani d . 1 . .
    H H24A 0.9053 0.2719 0.8132 0.025 Uiso calc R 1 . .
    H H24B 0.8377 0.3127 0.8608 0.025 Uiso calc R 1 . .
    C C25 0.94531(18) 0.2078(3) 0.93013(16) 0.0205(6) Uani d . 1 . .
    H H25A 0.9733 0.3016 0.9508 0.025 Uiso calc R 1 . .
    H H25B 0.9897 0.1416 0.9206 0.025 Uiso calc R 1 . .
    C C26 0.90676(18) 0.1391(3) 0.99144(16) 0.0205(6) Uani d . 1 . .
    H H26A 0.8679 0.2104 1.0062 0.025 Uiso calc R 1 . .
    H H26B 0.9532 0.1151 1.0394 0.025 Uiso calc R 1 . .
    C C27 0.85695(18) -0.0001(3) 0.95937(15) 0.0209(6) Uani d . 1 . .
    H H27A 0.8968 -0.0749 0.9495 0.025 Uiso calc R 1 . .
    H H27B 0.8302 -0.0398 0.9990 0.025 Uiso calc R 1 . .
    C C28 0.78805(16) 0.0314(3) 0.88344(15) 0.0181(5) Uani d . 1 . .
    H H28A 0.7456 0.1005 0.8942 0.022 Uiso calc R 1 . .
    H H28B 0.7579 -0.0606 0.8628 0.022 Uiso calc R 1 . .
loop_
    _atom_site_aniso_label
    _atom_site_aniso_U_11
    _atom_site_aniso_U_22
    _atom_site_aniso_U_33
    _atom_site_aniso_U_12
    _atom_site_aniso_U_13
    _atom_site_aniso_U_23
    Sn 0.01279(11) 0.00991(10) 0.01152(10) 0.00003(6) 0.00211(7) 0.00066(6)
    O1 0.0210(10) 0.0116(8) 0.0127(9) -0.0004(7) 0.0027(8) 0.0005(7)
    O2 0.0217(10) 0.0125(8) 0.0159(10) 0.0022(7) 0.0054(8) -0.0001(7)
    O3 0.0180(10) 0.0100(8) 0.0173(9) 0.0000(7) -0.0006(8) -0.0013(7)
    N1 0.0185(12) 0.0107(10) 0.0141(11) 0.0035(8) -0.0005(9) 0.0009(8)
    C1 0.0144(13) 0.0116(11) 0.0142(12) 0.0001(9) 0.0033(10) 0.0034(9)
    C2 0.0194(14) 0.0130(12) 0.0199(14) -0.0009(10) 0.0016(12) -0.0001(10)
    C3 0.0270(16) 0.0184(13) 0.0247(16) -0.0065(12) -0.0059(13) 0.0014(12)
    C4 0.0130(14) 0.0244(14) 0.0386(18) -0.0020(11) -0.0021(13) 0.0127(13)
    C5 0.0193(15) 0.0237(14) 0.0355(17) 0.0050(11) 0.0141(13) 0.0087(12)
    C6 0.0219(14) 0.0209(13) 0.0174(14) 0.0021(11) 0.0080(12) 0.0041(10)
    C7 0.0222(14) 0.0103(11) 0.0133(13) -0.0007(10) 0.0035(11) -0.0002(9)
    C8 0.0249(15) 0.0187(13) 0.0197(14) -0.0012(11) 0.0055(12) 0.0011(11)
    C9 0.0340(17) 0.0231(15) 0.0334(18) -0.0037(12) 0.0184(15) 0.0056(12)
    C10 0.0446(19) 0.0237(15) 0.0207(15) 0.0027(13) 0.0142(14) 0.0055(12)
    C11 0.0346(18) 0.0283(15) 0.0155(14) 0.0050(13) 0.0000(13) 0.0046(12)
    C12 0.0217(15) 0.0250(15) 0.0184(14) -0.0017(11) 0.0037(12) 0.0030(11)
    C13 0.0148(13) 0.0130(12) 0.0161(13) 0.0002(9) 0.0029(11) 0.0039(9)
    C14 0.0168(14) 0.0164(12) 0.0181(13) -0.0002(10) 0.0017(11) 0.0005(10)
    C15 0.0145(14) 0.0231(14) 0.0238(15) -0.0023(11) -0.0005(12) 0.0012(11)
    C16 0.0155(14) 0.0279(15) 0.0293(16) 0.0024(11) 0.0074(13) 0.0027(12)
    C17 0.0250(16) 0.0251(15) 0.0228(15) 0.0000(11) 0.0105(13) -0.0028(11)
    C18 0.0161(14) 0.0185(13) 0.0167(13) -0.0026(10) 0.0030(11) -0.0001(10)
    C19 0.0135(13) 0.0123(11) 0.0152(13) 0.0004(10) 0.0004(10) -0.0012(10)
    C20 0.0253(15) 0.0131(12) 0.0139(13) 0.0005(10) 0.0011(11) -0.0006(10)
    C21 0.0175(13) 0.0107(11) 0.0173(13) 0.0002(9) -0.0014(11) -0.0003(9)
    C22 0.0130(12) 0.0133(11) 0.0163(13) -0.0010(9) 0.0049(10) 0.0015(10)
    C23 0.0145(13) 0.0119(11) 0.0134(12) 0.0013(9) -0.0005(10) -0.0005(9)
    C24 0.0260(15) 0.0170(13) 0.0166(14) -0.0061(11) -0.0004(12) 0.0000(11)
    C25 0.0220(15) 0.0194(13) 0.0163(14) -0.0064(11) -0.0006(12) 0.0003(10)
    C26 0.0220(15) 0.0230(13) 0.0149(13) -0.0024(11) 0.0024(11) -0.0006(11)
    C27 0.0229(15) 0.0229(13) 0.0163(14) -0.0042(11) 0.0041(12) 0.0044(11)
    C28 0.0154(14) 0.0192(13) 0.0190(14) -0.0008(10) 0.0037(11) -0.0014(10)
_geom_special_details
;
All e.s.d.'s (except the e.s.d. in the dihedral angle between two l.s. planes)
are estimated using the full covariance matrix. The cell e.s.d.'s are taken
into account individually in the estimation of e.s.d.'s in distances, angles
and torsion angles; correlations between e.s.d.'s in cell parameters are only
used when they are defined by crystal symmetry. An approximate (isotropic)
treatment of cell e.s.d.'s is used for estimating e.s.d.'s involving l.s.
planes.
;
loop_
    _geom_bond_atom_site_label_1
    _geom_bond_atom_site_label_2
    _geom_bond_site_symmetry_2
    _geom_bond_distance
    _geom_bond_publ_flag
    Sn O1 . 2.1658(17) y
    Sn O3 1_565 2.3178(16) y
    Sn C1 . 2.138(2) y
    Sn C7 . 2.129(3) y
    Sn C13 . 2.130(3) y
    O1 C19 . 1.291(3) ?
    O2 C19 . 1.239(3) ?
    O3 C22 . 1.256(3) ?
    O3 Sn 1_545 2.3178(16) ?
    N1 C22 . 1.316(3) ?
    N1 C23 . 1.460(3) ?
    N1 H1 . 0.855(10) ?
    C1 C2 . 1.392(4) ?
    C1 C6 . 1.394(3) ?
    C2 C3 . 1.395(4) ?
    C2 H2 . 0.9500 ?
    C3 C4 . 1.386(4) ?
    C3 H3 . 0.9500 ?
    C4 C5 . 1.379(4) ?
    C4 H4 . 0.9500 ?
    C5 C6 . 1.386(4) ?
    C5 H5 . 0.9500 ?
    C6 H6 . 0.9500 ?
    C7 C12 . 1.396(4) ?
    C7 C8 . 1.399(4) ?
    C8 C9 . 1.388(4) ?
    C8 H8 . 0.9500 ?
    C9 C10 . 1.384(4) ?
    C9 H9 . 0.9500 ?
    C10 C11 . 1.377(4) ?
    C10 H10 . 0.9500 ?
    C11 C12 . 1.392(4) ?
    C11 H11 . 0.9500 ?
    C12 H12 . 0.9500 ?
    C13 C18 . 1.396(4) ?
    C13 C14 . 1.401(4) ?
    C14 C15 . 1.386(4) ?
    C14 H14 . 0.9500 ?
    C15 C16 . 1.388(4) ?
    C15 H15 . 0.9500 ?
    C16 C17 . 1.379(4) ?
    C16 H16 . 0.9500 ?
    C17 C18 . 1.392(4) ?
    C17 H17 . 0.9500 ?
    C18 H18 . 0.9500 ?
    C19 C20 . 1.520(3) ?
    C20 C21 . 1.540(3) ?
    C20 H20A . 0.9900 ?
    C20 H20B . 0.9900 ?
    C21 C22 . 1.514(3) ?
    C21 H21A . 0.9900 ?
    C21 H21B . 0.9900 ?
    C23 C28 . 1.522(3) ?
    C23 C24 . 1.522(3) ?
    C23 H23 . 1.0000 ?
    C24 C25 . 1.520(4) ?
    C24 H24A . 0.9900 ?
    C24 H24B . 0.9900 ?
    C25 C26 . 1.528(4) ?
    C25 H25A . 0.9900 ?
    C25 H25B . 0.9900 ?
    C26 C27 . 1.528(4) ?
    C26 H26A . 0.9900 ?
    C26 H26B . 0.9900 ?
    C27 C28 . 1.517(4) ?
    C27 H27A . 0.9900 ?
    C27 H27B . 0.9900 ?
    C28 H28A . 0.9900 ?
    C28 H28B . 0.9900 ?
loop_
    _geom_angle_atom_site_label_1
    _geom_angle_atom_site_label_2
    _geom_angle_atom_site_label_3
    _geom_angle_site_symmetry_1
    _geom_angle_site_symmetry_3
    _geom_angle
    _geom_angle_publ_flag
    C13 Sn C7 . . 112.66(10) ?
    C13 Sn C1 . . 130.70(10) ?
    C7 Sn C1 . . 115.46(10) ?
    C13 Sn O1 . . 96.45(8) ?
    C7 Sn O1 . . 89.56(8) ?
    C1 Sn O1 . . 94.03(8) ?
    C13 Sn O3 . 1_565 88.75(8) ?
    C7 Sn O3 . 1_565 88.06(8) ?
    C1 Sn O3 . 1_565 82.82(8) ?
    O1 Sn O3 . 1_565 174.78(6) ?
    C19 O1 Sn . . 113.42(15) ?
    C22 O3 Sn . 1_545 139.03(17) ?
    C22 N1 C23 . . 124.5(2) ?
    C22 N1 H1 . . 118(2) ?
    C23 N1 H1 . . 117(2) ?
    C2 C1 C6 . . 118.3(2) ?
    C2 C1 Sn . . 122.91(19) ?
    C6 C1 Sn . . 118.78(19) ?
    C1 C2 C3 . . 120.6(3) ?
    C1 C2 H2 . . 119.7 ?
    C3 C2 H2 . . 119.7 ?
    C4 C3 C2 . . 120.2(3) ?
    C4 C3 H3 . . 119.9 ?
    C2 C3 H3 . . 119.9 ?
    C5 C4 C3 . . 119.6(3) ?
    C5 C4 H4 . . 120.2 ?
    C3 C4 H4 . . 120.2 ?
    C4 C5 C6 . . 120.3(3) ?
    C4 C5 H5 . . 119.8 ?
    C6 C5 H5 . . 119.8 ?
    C5 C6 C1 . . 121.0(3) ?
    C5 C6 H6 . . 119.5 ?
    C1 C6 H6 . . 119.5 ?
    C12 C7 C8 . . 117.8(2) ?
    C12 C7 Sn . . 120.59(19) ?
    C8 C7 Sn . . 121.5(2) ?
    C9 C8 C7 . . 120.6(3) ?
    C9 C8 H8 . . 119.7 ?
    C7 C8 H8 . . 119.7 ?
    C10 C9 C8 . . 120.8(3) ?
    C10 C9 H9 . . 119.6 ?
    C8 C9 H9 . . 119.6 ?
    C11 C10 C9 . . 119.4(3) ?
    C11 C10 H10 . . 120.3 ?
    C9 C10 H10 . . 120.3 ?
    C10 C11 C12 . . 120.2(3) ?
    C10 C11 H11 . . 119.9 ?
    C12 C11 H11 . . 119.9 ?
    C11 C12 C7 . . 121.2(3) ?
    C11 C12 H12 . . 119.4 ?
    C7 C12 H12 . . 119.4 ?
    C18 C13 C14 . . 118.0(2) ?
    C18 C13 Sn . . 123.41(19) ?
    C14 C13 Sn . . 118.57(19) ?
    C15 C14 C13 . . 121.0(3) ?
    C15 C14 H14 . . 119.5 ?
    C13 C14 H14 . . 119.5 ?
    C14 C15 C16 . . 119.8(3) ?
    C14 C15 H15 . . 120.1 ?
    C16 C15 H15 . . 120.1 ?
    C17 C16 C15 . . 120.3(3) ?
    C17 C16 H16 . . 119.9 ?
    C15 C16 H16 . . 119.9 ?
    C16 C17 C18 . . 119.8(3) ?
    C16 C17 H17 . . 120.1 ?
    C18 C17 H17 . . 120.1 ?
    C17 C18 C13 . . 121.1(3) ?
    C17 C18 H18 . . 119.4 ?
    C13 C18 H18 . . 119.4 ?
    O2 C19 O1 . . 123.4(2) ?
    O2 C19 C20 . . 122.1(2) ?
    O1 C19 C20 . . 114.6(2) ?
    C19 C20 C21 . . 115.3(2) ?
    C19 C20 H20A . . 108.5 ?
    C21 C20 H20A . . 108.5 ?
    C19 C20 H20B . . 108.5 ?
    C21 C20 H20B . . 108.5 ?
    H20A C20 H20B . . 107.5 ?
    C22 C21 C20 . . 115.1(2) ?
    C22 C21 H21A . . 108.5 ?
    C20 C21 H21A . . 108.5 ?
    C22 C21 H21B . . 108.5 ?
    C20 C21 H21B . . 108.5 ?
    H21A C21 H21B . . 107.5 ?
    O3 C22 N1 . . 120.2(2) ?
    O3 C22 C21 . . 122.6(2) ?
    N1 C22 C21 . . 117.2(2) ?
    N1 C23 C28 . . 111.0(2) ?
    N1 C23 C24 . . 108.8(2) ?
    C28 C23 C24 . . 111.3(2) ?
    N1 C23 H23 . . 108.6 ?
    C28 C23 H23 . . 108.6 ?
    C24 C23 H23 . . 108.6 ?
    C25 C24 C23 . . 111.5(2) ?
    C25 C24 H24A . . 109.3 ?
    C23 C24 H24A . . 109.3 ?
    C25 C24 H24B . . 109.3 ?
    C23 C24 H24B . . 109.3 ?
    H24A C24 H24B . . 108.0 ?
    C24 C25 C26 . . 111.6(2) ?
    C24 C25 H25A . . 109.3 ?
    C26 C25 H25A . . 109.3 ?
    C24 C25 H25B . . 109.3 ?
    C26 C25 H25B . . 109.3 ?
    H25A C25 H25B . . 108.0 ?
    C25 C26 C27 . . 110.9(2) ?
    C25 C26 H26A . . 109.4 ?
    C27 C26 H26A . . 109.4 ?
    C25 C26 H26B . . 109.4 ?
    C27 C26 H26B . . 109.4 ?
    H26A C26 H26B . . 108.0 ?
    C28 C27 C26 . . 110.8(2) ?
    C28 C27 H27A . . 109.5 ?
    C26 C27 H27A . . 109.5 ?
    C28 C27 H27B . . 109.5 ?
    C26 C27 H27B . . 109.5 ?
    H27A C27 H27B . . 108.1 ?
    C27 C28 C23 . . 110.7(2) ?
    C27 C28 H28A . . 109.5 ?
    C23 C28 H28A . . 109.5 ?
    C27 C28 H28B . . 109.5 ?
    C23 C28 H28B . . 109.5 ?
    H28A C28 H28B . . 108.1 ?
loop_
    _geom_torsion_atom_site_label_1
    _geom_torsion_atom_site_label_2
    _geom_torsion_atom_site_label_3
    _geom_torsion_atom_site_label_4
    _geom_torsion_site_symmetry_1
    _geom_torsion_site_symmetry_2
    _geom_torsion_site_symmetry_3
    _geom_torsion_site_symmetry_4
    _geom_torsion
    _geom_torsion_publ_flag
    C13 Sn O1 C19 . . . . -66.35(18) ?
    C7 Sn O1 C19 . . . . -179.11(18) ?
    C1 Sn O1 C19 . . . . 65.40(18) ?
    O3 Sn O1 C19 1_565 . . . 118.1(7) ?
    C13 Sn C1 C2 . . . . -47.4(2) ?
    C7 Sn C1 C2 . . . . 119.1(2) ?
    O1 Sn C1 C2 . . . . -149.5(2) ?
    O3 Sn C1 C2 1_565 . . . 34.7(2) ?
    C13 Sn C1 C6 . . . . 134.47(19) ?
    C7 Sn C1 C6 . . . . -59.0(2) ?
    O1 Sn C1 C6 . . . . 32.4(2) ?
    O3 Sn C1 C6 1_565 . . . -143.4(2) ?
    C6 C1 C2 C3 . . . . 1.5(4) ?
    Sn C1 C2 C3 . . . . -176.64(19) ?
    C1 C2 C3 C4 . . . . 0.2(4) ?
    C2 C3 C4 C5 . . . . -1.2(4) ?
    C3 C4 C5 C6 . . . . 0.5(4) ?
    C4 C5 C6 C1 . . . . 1.3(4) ?
    C2 C1 C6 C5 . . . . -2.3(4) ?
    Sn C1 C6 C5 . . . . 175.95(19) ?
    C13 Sn C7 C12 . . . . -28.0(2) ?
    C1 Sn C7 C12 . . . . 163.02(19) ?
    O1 Sn C7 C12 . . . . 68.8(2) ?
    O3 Sn C7 C12 1_565 . . . -115.9(2) ?
    C13 Sn C7 C8 . . . . 148.0(2) ?
    C1 Sn C7 C8 . . . . -20.9(2) ?
    O1 Sn C7 C8 . . . . -115.2(2) ?
    O3 Sn C7 C8 1_565 . . . 60.2(2) ?
    C12 C7 C8 C9 . . . . -1.1(4) ?
    Sn C7 C8 C9 . . . . -177.3(2) ?
    C7 C8 C9 C10 . . . . 1.4(4) ?
    C8 C9 C10 C11 . . . . -0.5(4) ?
    C9 C10 C11 C12 . . . . -0.6(4) ?
    C10 C11 C12 C7 . . . . 0.8(4) ?
    C8 C7 C12 C11 . . . . 0.1(4) ?
    Sn C7 C12 C11 . . . . 176.3(2) ?
    C7 Sn C13 C18 . . . . -105.3(2) ?
    C1 Sn C13 C18 . . . . 61.5(2) ?
    O1 Sn C13 C18 . . . . 162.4(2) ?
    O3 Sn C13 C18 1_565 . . . -18.0(2) ?
    C7 Sn C13 C14 . . . . 71.7(2) ?
    C1 Sn C13 C14 . . . . -121.5(2) ?
    O1 Sn C13 C14 . . . . -20.6(2) ?
    O3 Sn C13 C14 1_565 . . . 159.04(19) ?
    C18 C13 C14 C15 . . . . -0.2(4) ?
    Sn C13 C14 C15 . . . . -177.4(2) ?
    C13 C14 C15 C16 . . . . 0.2(4) ?
    C14 C15 C16 C17 . . . . 0.1(4) ?
    C15 C16 C17 C18 . . . . -0.4(4) ?
    C16 C17 C18 C13 . . . . 0.4(4) ?
    C14 C13 C18 C17 . . . . -0.1(4) ?
    Sn C13 C18 C17 . . . . 176.9(2) ?
    Sn O1 C19 O2 . . . . 6.9(3) ?
    Sn O1 C19 C20 . . . . -172.26(16) ?
    O2 C19 C20 C21 . . . . 9.0(4) ?
    O1 C19 C20 C21 . . . . -171.8(2) ?
    C19 C20 C21 C22 . . . . -77.3(3) ?
    Sn O3 C22 N1 1_545 . . . 172.88(17) ?
    Sn O3 C22 C21 1_545 . . . -6.3(4) ?
    C23 N1 C22 O3 . . . . -3.6(4) ?
    C23 N1 C22 C21 . . . . 175.7(2) ?
    C20 C21 C22 O3 . . . . -122.2(3) ?
    C20 C21 C22 N1 . . . . 58.5(3) ?
    C22 N1 C23 C28 . . . . -81.0(3) ?
    C22 N1 C23 C24 . . . . 156.2(2) ?
    N1 C23 C24 C25 . . . . 177.6(2) ?
    C28 C23 C24 C25 . . . . 55.0(3) ?
    C23 C24 C25 C26 . . . . -54.0(3) ?
    C24 C25 C26 C27 . . . . 54.6(3) ?
    C25 C26 C27 C28 . . . . -56.3(3) ?
    C26 C27 C28 C23 . . . . 57.3(3) ?
    N1 C23 C28 C27 . . . . -178.0(2) ?
    C24 C23 C28 C27 . . . . -56.7(3) ?
loop_
    _geom_hbond_atom_site_label_D
    _geom_hbond_atom_site_label_H
    _geom_hbond_atom_site_label_A
    _geom_hbond_site_symmetry_A
    _geom_hbond_distance_DH
    _geom_hbond_distance_HA
    _geom_hbond_distance_DA
    _geom_hbond_angle_DHA
    N1 H1 O2 . 0.855(10) 1.932(15) 2.732(3) 155(3)
