# Supplementary material for: catena-Poly[[triphenyl­tin(IV)]-μ2-[3-(cyclo­hexyl­carbamo­yl)propanoato-κ2 O 1:O 3]]
Source: Acta Crystallogr Sect E Struct Rep Online. 2010 Sep 18;66(Pt 10):m1266–7. doi: 10.1107/S1600536810036500 (PMC2983217; doi:10.1107/S1600536810036500)
Supplement: Supplementary file 2 [file e-66-m1266-Isup2.hkl]

# 
# h,k,l, Fc-squared, Fo-squared, sigma(Fo-squared) and status flag 
# 
data_I
_shelx_title '  P21/c' 
_shelx_refln_list_code          4 
_shelx_F_calc_maximum      292.40 
_exptl_crystal_F_000      1120.00 
_reflns_d_resolution_high  0.7697 
 
loop_ 
 _symmetry_equiv_pos_as_xyz 
 'x, y, z' 
 '-x, y+1/2, -z+1/2' 
 '-x, -y, -z' 
 'x, -y-1/2, z-1/2' 
 
_cell_length_a    16.2488 
_cell_length_b     9.1243 
_cell_length_c    17.6597 
_cell_angle_alpha  90.000 
_cell_angle_beta  106.101 
_cell_angle_gamma  90.000 
 
_shelx_F_squared_multiplier     1.000 
 
loop_ 
 _refln_index_h 
 _refln_index_k 
 _refln_index_l 
 _refln_F_squared_calc 
 _refln_F_squared_meas 
 _refln_F_squared_sigma 
 _refln_observed_status 
   2   0   0    74269.96    59710.72   4404.16 o 
   3   0   0    23452.44    23519.32    419.04 o 
   4   0   0    10613.09    10597.11    202.91 o 
   5   0   0    33081.21    33225.36    596.75 o 
   6   0   0       13.62       63.85     56.65 o 
   7   0   0    32828.25    32827.71    600.76 o 
   8   0   0     1473.89     1488.42     56.19 o 
   9   0   0     7337.30     7075.49    164.13 o 
  10   0   0     4250.64     4366.11    130.47 o 
  11   0   0      712.43      677.57     47.82 o 
  12   0   0     6744.71     6772.68    471.25 o 
  13   0   0     1677.17     1801.02    211.16 o 
  14   0   0     9782.48     9205.34    481.74 o 
  15   0   0      646.29      673.46     81.81 o 
  16   0   0     3428.87     3505.87    277.79 o 
  17   0   0     2686.65     2221.18    274.40 o 
  18   0   0     1818.70     1047.11    191.89 o 
  19   0   0     1158.92      793.31    181.36 o 
  20   0   0      153.22       25.09     86.22 o 
   1   1   0    25600.77    25874.32    396.19 o 
   2   1   0     6153.25     6272.77     86.80 o 
   3   1   0    20539.23    21129.51    270.13 o 
   4   1   0     2504.99     2388.88     47.48 o 
   5   1   0     4038.51     4297.94     76.25 o 
   6   1   0    11100.72    11001.14    169.24 o 
   7   1   0      898.00     1058.35     43.56 o 
   8   1   0    24100.00    24755.47    331.68 o 
   9   1   0     1223.03     1210.15     55.95 o 
  10   1   0    13242.33    13162.48    196.25 o 
  11   1   0     9342.97     9193.24    168.67 o 
  12   1   0     2162.70     2191.20    107.67 o 
  13   1   0    11368.10    11705.41    243.01 o 
  14   1   0      126.37      119.09     28.64 o 
  15   1   0    10837.33    10770.67    246.87 o 
  16   1   0     1770.72     1836.20    156.44 o 
  17   1   0     2562.05     2528.78    303.60 o 
  18   1   0     3732.41     3414.40    395.04 o 
  19   1   0        9.19       66.38     61.14 o 
  20   1   0     1753.63     1410.71    269.85 o 
   0   2   0    10275.59    10266.26    242.72 o 
   1   2   0    13966.93    14688.23    212.60 o 
   2   2   0      751.93      716.90     23.44 o 
   3   2   0     3646.38     3726.92     63.00 o 
   4   2   0       35.17       40.65      9.82 o 
   5   2   0     8770.76     8841.30    130.97 o 
   6   2   0     3736.80     4038.24     73.58 o 
   7   2   0     6778.63     6924.73    112.85 o 
   8   2   0     1236.16     1344.74     41.13 o 
   9   2   0     6776.47     6521.32    113.04 o 
  10   2   0     1775.33     1683.74     49.74 o 
  11   2   0      715.82      684.87     45.92 o 
  12   2   0     2101.27     2143.14     74.67 o 
  13   2   0     1153.96     1135.45     73.84 o 
  14   2   0     4772.48     4981.84    152.51 o 
  15   2   0      429.01      369.97     43.64 o 
  16   2   0     1277.86     1335.56    101.04 o 
  17   2   0     1686.33     1780.29    176.89 o 
  18   2   0      497.15      374.94     95.06 o 
  19   2   0     1754.94     1784.29    184.94 o 
   1   3   0     2921.01     2927.51     66.02 o 
   2   3   0     8687.88     9308.25    149.24 o 
   3   3   0     2163.39     2330.75     52.85 o 
   4   3   0     3539.83     3608.30     67.69 o 
   5   3   0       61.70       49.82     11.71 o 
   6   3   0     2425.21     2477.45     56.69 o 
   7   3   0      429.30      474.29     28.19 o 
   8   3   0     2247.98     2353.82     58.22 o 
   9   3   0     2634.59     2817.50     66.93 o 
  10   3   0      271.87      275.08     27.43 o 
  11   3   0      340.20      393.15     34.74 o 
  12   3   0      389.93      359.70     43.57 o 
  13   3   0      408.29      390.13     40.89 o 
  14   3   0      277.10      300.69     39.73 o 
  15   3   0     1010.64      969.79     67.57 o 
  16   3   0       20.56        9.88     32.23 o 
  17   3   0      710.37      778.20     84.29 o 
  18   3   0      513.09      692.73    118.92 o 
  19   3   0       17.79      -45.98     53.86 o 
   0   4   0     1950.27     1908.38     83.17 o 
   1   4   0      917.17      870.82     44.72 o 
   2   4   0     1398.24     1488.73     47.71 o 
   3   4   0       48.41       87.37     13.55 o 
   4   4   0      746.68      902.82     38.14 o 
   5   4   0        3.17        0.21     10.42 o 
   6   4   0      115.04      126.91     17.57 o 
   7   4   0     2469.15     2545.90     62.65 o 
   8   4   0      209.23      229.87     22.89 o 
   9   4   0        0.14       -6.85     12.01 o 
  10   4   0      658.10      692.19     39.73 o 
  11   4   0      279.32      273.85     31.74 o 
  12   4   0      485.34      475.01     40.95 o 
  13   4   0      278.63      247.48     32.35 o 
  14   4   0      436.47      431.58     65.57 o 
  15   4   0      149.61      149.30     44.88 o 
  16   4   0       21.64       -2.92     30.36 o 
  17   4   0       12.72      -24.37     35.74 o 
  18   4   0        5.46       -1.75     55.77 o 
  19   4   0       47.00       -9.41     59.75 o 
   1   5   0     5614.44     5804.66     99.98 o 
   2   5   0      255.54      260.75     26.85 o 
   3   5   0      734.87      698.72     35.17 o 
   4   5   0     2245.33     2212.84     71.17 o 
   5   5   0       19.37        3.75     10.24 o 
   6   5   0     1451.79     1532.24     49.83 o 
   7   5   0      460.08      510.28     43.91 o 
   8   5   0     3866.76     3748.96     85.83 o 
   9   5   0       89.47      103.89     20.03 o 
  10   5   0     1247.81     1259.98     56.76 o 
  11   5   0     2035.62     2133.87    113.27 o 
  12   5   0      125.07      113.01     26.36 o 
  13   5   0     3572.94     3568.55    104.10 o 
  14   5   0      366.54      362.50     45.58 o 
  15   5   0     1629.72     1491.02    110.31 o 
  16   5   0      322.63      244.57     53.82 o 
  17   5   0      422.89      461.93     70.25 o 
  18   5   0      344.45      308.45     89.17 o 
   0   6   0     9980.73    10233.26    227.45 o 
   1   6   0        1.08       -6.47     10.78 o 
   2   6   0     3416.66     3389.60     72.92 o 
   3   6   0     2790.78     2688.60     71.19 o 
   4   6   0     2171.15     2202.58     72.84 o 
   5   6   0     7909.57     7659.46    135.54 o 
   6   6   0      127.98       93.88     30.55 o 
   7   6   0     7987.56     7824.43    142.55 o 
   8   6   0      185.81      158.69     23.94 o 
   9   6   0     4001.71     3876.92     95.55 o 
  10   6   0     3394.98     3321.36    118.31 o 
  11   6   0      443.02      419.71     40.31 o 
  12   6   0     6162.25     6247.92    147.79 o 
  13   6   0       20.00       33.28     23.15 o 
  14   6   0     4421.32     4508.08    140.43 o 
  15   6   0      226.22      187.03     50.17 o 
  16   6   0     1864.37     1910.91    131.20 o 
  17   6   0      372.76      370.72     82.17 o 
   1   7   0    12431.96    12574.35    253.61 o 
   2   7   0     2777.19     2719.11     92.81 o 
   3   7   0     2770.76     2838.54    114.79 o 
   4   7   0     5829.85     5678.01    296.42 o 
   5   7   0       66.19       60.32     23.66 o 
   6   7   0    12086.92    12045.21    221.26 o 
   7   7   0       59.76       50.46     20.04 o 
   8   7   0     5801.86     5598.94    132.26 o 
   9   7   0     2449.44     2656.10    137.11 o 
  10   7   0     1295.48     1217.38     75.52 o 
  11   7   0     2659.32     2674.81    103.78 o 
  12   7   0     1461.42     1568.05     89.42 o 
  13   7   0     4650.86     4676.88    148.06 o 
  14   7   0        0.21       -6.52     38.26 o 
  15   7   0     2512.12     2535.50    323.59 o 
  16   7   0      567.96      694.48    101.16 o 
   0   8   0     3328.03     3224.10    222.65 o 
   1   8   0     1024.96     1067.73    101.99 o 
   2   8   0     6274.96     6364.63    173.21 o 
   3   8   0     3600.72     3367.32    156.65 o 
   4   8   0     4496.51     4140.20    153.61 o 
   5   8   0     4489.24     4498.09    133.46 o 
   6   8   0     1078.63     1211.90     77.64 o 
   7   8   0     7193.27     7235.66    182.21 o 
   8   8   0       61.59       59.30     28.20 o 
   9   8   0     7553.50     7562.55    190.29 o 
  10   8   0     4042.67     3930.60    244.25 o 
  11   8   0     2818.76     2590.36    177.22 o 
  12   8   0     4324.02     4099.17    163.72 o 
  13   8   0      844.70      814.74     81.24 o 
  14   8   0     7214.32     7635.83    451.61 o 
   1   9   0    10955.83    10381.72    268.96 o 
   2   9   0     2674.15     2606.75    108.95 o 
   3   9   0     4780.28     4603.41    149.82 o 
   4   9   0     3583.65     3510.67    146.47 o 
   5   9   0     2325.45     2192.92    100.55 o 
   6   9   0     6435.58     6455.75    177.11 o 
   7   9   0      220.32      153.88     36.35 o 
   8   9   0     4172.45     4158.32    313.62 o 
   9   9   0     1509.25     1680.89    166.30 o 
  10   9   0      443.78      368.38     57.43 o 
  11   9   0     1924.65     2056.41    128.84 o 
  12   9   0      435.03      379.06     60.55 o 
  13   9   0     2227.44     2371.35    183.62 o 
   0  10   0     4598.40     4513.42    229.51 o 
   1  10   0      652.30      827.47    112.67 o 
   2  10   0     1200.45     1118.17     81.11 o 
   3  10   0      985.13      864.92    121.88 o 
   4  10   0      190.51       82.07     55.21 o 
   5  10   0     1244.05     1132.48     82.64 o 
   6  10   0       19.00       30.69     29.12 o 
   7  10   0     1514.18     1415.90     93.03 o 
   8  10   0      130.57      148.92     39.78 o 
   9  10   0     2089.87     1832.46    137.81 o 
  10  10   0       43.62       46.73     37.42 o 
   1  11   0        2.83        9.60     28.84 o 
   2  11   0       47.92       31.75     29.44 o 
   3  11   0      111.77      116.03     39.22 o 
   4  11   0       44.30       14.35     24.64 o 
   5  11   0        0.69       55.57     33.59 o 
   6  11   0      224.64      241.41     53.74 o 
   7  11   0      374.32      432.53     58.75 o 
 -20   1   1        2.95       -5.07     56.27 o 
 -19   1   1      251.05      314.90     88.54 o 
 -18   1   1       10.91      124.43     65.45 o 
 -17   1   1      388.37      474.86     55.20 o 
 -16   1   1       40.55       14.94     28.96 o 
 -15   1   1     1195.69     1128.63     73.02 o 
 -14   1   1       18.06       -3.94     19.68 o 
 -13   1   1     1743.27     1789.90    195.39 o 
 -12   1   1      203.79      198.61     42.77 o 
 -11   1   1     5543.19     5663.05    117.11 o 
 -10   1   1     1884.57     1898.31     52.01 o 
  -9   1   1      194.97      155.08     18.88 o 
  -8   1   1     7592.87     7785.19    128.97 o 
  -7   1   1       15.88       14.11      7.30 o 
  -6   1   1     6224.38     6386.65    105.42 o 
  -5   1   1     3680.47     3722.27     62.48 o 
  -4   1   1    14180.15    14792.76    195.65 o 
  -3   1   1     2653.51     2775.65     50.99 o 
  -2   1   1       97.19       98.87      9.27 o 
  -1   1   1     1640.25     1830.62     32.67 o 
   0   1   1     7863.89     7914.27    115.06 o 
   1   1   1     2339.61     2287.71     50.03 o 
   2   1   1      434.65      464.64     15.73 o 
   3   1   1       65.54       72.39     12.51 o 
   4   1   1    10547.59    10808.83    161.87 o 
   5   1   1    12179.73    12453.99    186.88 o 
   6   1   1     3889.55     3933.67     70.58 o 
   7   1   1    15801.16    16312.13    227.21 o 
   8   1   1      163.84      171.82     20.91 o 
   9   1   1     1864.87     1917.71     76.66 o 
  10   1   1      420.04      519.54     30.55 o 
  11   1   1     2568.87     2676.46     65.28 o 
  12   1   1      566.06      588.95     40.36 o 
  13   1   1        6.34       19.11     19.55 o 
  14   1   1        6.30       19.14     22.01 o 
  15   1   1       17.61       80.27     38.38 o 
  16   1   1      601.97      619.07    106.79 o 
  17   1   1      154.13       96.86     62.12 o 
  18   1   1      177.61      235.90    111.78 o 
  19   1   1        1.79      -40.44     50.86 o 
 -20   2   1     1185.47     1323.90    166.21 o 
 -19   2   1      456.25      569.54    113.47 o 
 -18   2   1     5203.00     5315.71    272.94 o 
 -17   2   1      730.94      734.96     80.54 o 
 -16   2   1     5399.23     5059.60    399.47 o 
 -15   2   1      929.55      902.00     72.53 o 
 -14   2   1     3358.73     3448.10    122.70 o 
 -13   2   1     1463.66     1397.83    155.02 o 
 -12   2   1     2986.95     2963.08     81.52 o 
 -11   2   1     9998.52     9940.42    180.76 o 
 -10   2   1     1535.20     1586.10     46.41 o 
  -9   2   1     6408.92     6121.76    106.60 o 
  -8   2   1     3754.53     3639.94     71.61 o 
  -7   2   1     5751.27     5736.92     96.82 o 
  -6   2   1    12741.85    13142.28    185.53 o 
  -5   2   1      278.64      251.65     17.06 o 
  -4   2   1     3902.73     3700.02     64.33 o 
  -3   2   1     1921.81     1857.14     49.04 o 
  -2   2   1    16372.85    16038.30    229.48 o 
  -1   2   1      449.30      528.47     16.51 o 
   0   2   1    43503.20    43108.11    591.18 o 
   1   2   1     2559.82     2961.41     50.82 o 
   2   2   1      812.40      760.67     47.05 o 
   3   2   1     5647.28     5383.65     84.78 o 
   4   2   1      113.58      123.08     12.37 o 
   5   2   1     2363.48     2071.53     46.14 o 
   6   2   1     4218.15     4228.74     77.00 o 
   7   2   1     9369.51     9607.67    147.77 o 
   8   2   1     6174.83     6312.36    109.23 o 
   9   2   1     4640.92     4391.21    112.95 o 
  10   2   1     5470.63     5283.60    107.22 o 
  11   2   1      218.39      182.28     33.44 o 
  12   2   1     5059.84     5128.51    125.02 o 
  13   2   1       84.82      164.55     29.54 o 
  14   2   1     4518.54     4629.83    147.73 o 
  15   2   1     3228.07     3161.96    147.73 o 
  16   2   1      800.13      776.48    116.63 o 
  17   2   1     5911.82     6019.58    292.31 o 
  18   2   1       23.44       40.94     58.10 o 
  19   2   1     2353.89     2063.23    205.54 o 
 -19   3   1     2492.38     2247.08    204.92 o 
 -18   3   1        1.09       13.23     36.25 o 
 -17   3   1     5137.83     5027.03    192.07 o 
 -16   3   1      695.83      696.27     62.03 o 
 -15   3   1     6608.07     6569.76    171.44 o 
 -14   3   1     2740.68     2629.63    151.01 o 
 -13   3   1     3266.39     3359.66    107.23 o 
 -12   3   1     1635.68     1524.35     63.09 o 
 -11   3   1      187.84      187.32     25.06 o 
 -10   3   1    16888.44    16660.83    245.18 o 
  -9   3   1     1259.31     1307.52     44.89 o 
  -8   3   1    12842.37    12678.42    189.97 o 
  -7   3   1     4636.20     4686.85     87.29 o 
  -6   3   1     2389.25     2109.83     50.64 o 
  -5   3   1     7481.06     6995.22    112.47 o 
  -4   3   1      262.72      253.06     18.48 o 
  -3   3   1    19660.69    18776.71    309.10 o 
  -2   3   1      249.95      301.79     17.30 o 
  -1   3   1    19602.31    19599.48    258.33 o 
   0   3   1     3443.07     3259.51     62.70 o 
   1   3   1     8047.41     8222.52    120.77 o 
   2   3   1     5729.10     5383.08     87.55 o 
   3   3   1      662.89      696.21     30.03 o 
   4   3   1    26196.06    26411.44    349.13 o 
   5   3   1     7219.09     7632.81    121.80 o 
   6   3   1    20765.84    20883.49    287.06 o 
   7   3   1    11800.25    12280.66    184.73 o 
   8   3   1     2964.55     2822.15     65.86 o 
   9   3   1    10266.80    10609.82    169.70 o 
  10   3   1      919.88      935.55     44.23 o 
  11   3   1    12956.24    12820.32    225.25 o 
  12   3   1      780.88      876.37     63.64 o 
  13   3   1     4812.66     4873.93    138.80 o 
  14   3   1      426.16      483.90     47.15 o 
  15   3   1     2829.64     2804.60    136.34 o 
  16   3   1     2453.19     2485.43    131.98 o 
  17   3   1      104.97      144.35     88.88 o 
  18   3   1     4016.59     2820.73    765.98 o 
  19   3   1      282.67       93.46    116.58 o 
 -19   4   1     1089.96     1282.77    163.11 o 
 -18   4   1     1238.25     1258.36    110.17 o 
 -17   4   1       12.43       46.36     35.66 o 
 -16   4   1     2388.86     2429.67    103.85 o 
 -15   4   1      830.62      872.85     66.70 o 
 -14   4   1     2415.63     2329.31     95.59 o 
 -13   4   1     1930.67     2044.84     76.39 o 
 -12   4   1     3647.92     3489.84     96.24 o 
 -11   4   1     5904.73     6016.54    132.68 o 
 -10   4   1      148.50      162.29     21.67 o 
  -9   4   1    13593.34    13473.78    207.68 o 
  -8   4   1     3267.57     3210.77     78.65 o 
  -7   4   1    11415.52    11309.41    175.98 o 
  -6   4   1    15990.92    16074.34    231.85 o 
  -5   4   1     2799.51     2891.25     63.51 o 
  -4   4   1    10847.33     9999.77    185.84 o 
  -3   4   1      613.22      613.96     32.02 o 
  -2   4   1    23218.23    23700.70    315.70 o 
  -1   4   1     7911.69     7787.12    119.57 o 
   0   4   1    10355.70    10473.00    192.97 o 
   1   4   1    12734.00    12954.02    203.82 o 
   2   4   1     2642.29     2611.88     55.86 o 
   3   4   1    37953.49    39412.16    510.60 o 
   4   4   1      139.80      127.36     25.08 o 
   5   4   1    16478.58    16312.31    234.20 o 
   6   4   1     1037.50      882.01     38.11 o 
   7   4   1     7212.40     7037.26    123.56 o 
   8   4   1     9857.79    10152.63    165.73 o 
   9   4   1      142.97      122.15     19.38 o 
  10   4   1     4770.28     4877.47    102.17 o 
  11   4   1     1982.47     2015.47     71.45 o 
  12   4   1     5271.26     5329.09    125.36 o 
  13   4   1     1309.70     1331.87     68.21 o 
  14   4   1      854.31      946.79     84.40 o 
  15   4   1     2935.29     3117.06    148.29 o 
  16   4   1      603.06      635.54     75.07 o 
  17   4   1     3762.37     3784.22    447.24 o 
  18   4   1      405.11      388.55     97.75 o 
 -18   5   1     1687.23     1477.72    278.42 o 
 -17   5   1     3092.29     2987.89    165.28 o 
 -16   5   1       31.88       25.69     36.17 o 
 -15   5   1     1843.85     2131.03    132.14 o 
 -14   5   1     1910.63     1802.89     98.10 o 
 -13   5   1      645.12      665.01     50.99 o 
 -12   5   1     7685.07     7912.71    167.89 o 
 -11   5   1     1981.05     1965.24     84.45 o 
 -10   5   1     6812.67     6845.52    198.00 o 
  -9   5   1     1893.89     1817.44     60.27 o 
  -8   5   1     7062.19     7066.20    166.98 o 
  -7   5   1     7703.85     7604.10    134.37 o 
  -6   5   1     1617.21     1487.89     49.73 o 
  -5   5   1     7943.33     8047.57    145.73 o 
  -4   5   1      562.85      611.41     37.29 o 
  -3   5   1    14015.74    14454.12    210.60 o 
  -2   5   1     2850.82     2764.91     59.11 o 
  -1   5   1     7390.56     7547.00    121.00 o 
   0   5   1     6820.23     6944.40    113.68 o 
   1   5   1     9365.48     9623.97    174.94 o 
   2   5   1     8257.50     8314.04    134.20 o 
   3   5   1     1609.22     1726.81     62.07 o 
   4   5   1     7705.64     7488.42    127.59 o 
   5   5   1       32.51       16.40     11.24 o 
   6   5   1     9311.58     9335.50    155.29 o 
   7   5   1      895.41      833.76     42.90 o 
   8   5   1     3070.14     2829.09     72.96 o 
   9   5   1     2922.58     3187.00     80.39 o 
  10   5   1      336.24      309.87     30.25 o 
  11   5   1     3442.83     3496.26     97.53 o 
  12   5   1      788.00      701.78     50.54 o 
  13   5   1     2551.72     2610.99    101.92 o 
  14   5   1     3278.91     3118.22    244.62 o 
  15   5   1     1019.92      969.76     99.46 o 
  16   5   1     3256.83     3084.68    194.66 o 
  17   5   1        2.32       -3.33     55.81 o 
  18   5   1     4173.51     4980.45    275.99 o 
 -17   6   1       46.50       45.80     48.17 o 
 -16   6   1      467.42      495.07     84.59 o 
 -15   6   1     1244.69     1232.36     92.62 o 
 -14   6   1     1831.17     1830.84    133.57 o 
 -13   6   1      372.78      417.00     45.61 o 
 -12   6   1      449.87      500.59     45.16 o 
 -11   6   1     1442.34     1460.46     72.60 o 
 -10   6   1     1403.18     1436.85     63.51 o 
  -9   6   1     1815.79     1927.10     65.70 o 
  -8   6   1      351.20      371.40     31.85 o 
  -7   6   1     4093.60     4310.81     95.22 o 
  -6   6   1     2801.89     2935.95     78.39 o 
  -5   6   1     2274.09     2314.70     61.87 o 
  -4   6   1     3888.80     3863.22     96.80 o 
  -3   6   1     1828.92     1987.80     53.27 o 
  -2   6   1     9474.43     9596.04    205.04 o 
  -1   6   1     1482.42     1476.48     54.47 o 
   0   6   1     4109.50     4129.41     80.37 o 
   1   6   1     2891.00     2623.85     61.15 o 
   2   6   1     2670.99     2582.76     68.81 o 
   3   6   1     8200.77     8472.95    143.03 o 
   4   6   1      199.98      225.08     23.65 o 
   5   6   1     4696.98     4703.76     97.71 o 
   6   6   1      571.84      558.05     39.18 o 
   7   6   1     4163.95     4219.19     94.72 o 
   8   6   1     1182.67     1271.90     65.06 o 
   9   6   1       62.40       26.32     18.04 o 
  10   6   1     4317.24     4350.40    122.86 o 
  11   6   1       23.45       21.86     20.81 o 
  12   6   1     2677.58     2683.62     93.51 o 
  13   6   1       14.94       15.31     23.41 o 
  14   6   1      734.06      749.87    101.37 o 
  15   6   1      125.39      171.70     48.08 o 
  16   6   1      476.46      562.64    122.40 o 
  17   6   1      963.27     1255.02    154.19 o 
 -16   7   1       37.16       46.15     47.76 o 
 -15   7   1      483.32      435.00     82.25 o 
 -14   7   1        0.42        6.97     30.98 o 
 -13   7   1      122.47       24.87     28.16 o 
 -12   7   1      298.44      275.01     41.96 o 
 -11   7   1      347.65      386.53     53.73 o 
 -10   7   1      781.98      781.51     61.40 o 
  -9   7   1      310.89      358.70     38.27 o 
  -8   7   1      130.31      115.07     25.89 o 
  -7   7   1      495.14      464.06     40.59 o 
  -6   7   1      100.59      125.64     25.83 o 
  -5   7   1        1.32      -19.80     14.78 o 
  -4   7   1      250.43      207.57     28.59 o 
  -3   7   1      810.52      867.13     59.45 o 
  -2   7   1      260.99      287.18     41.34 o 
  -1   7   1      206.35      201.69     32.23 o 
   0   7   1      473.90      502.87     45.43 o 
   1   7   1       36.62       -9.92     23.16 o 
   2   7   1        5.33       -8.36     16.65 o 
   3   7   1     1244.16     1211.35     78.83 o 
   4   7   1       14.30       11.94     19.49 o 
   5   7   1      928.42      892.96     60.70 o 
   6   7   1      809.55      706.46     54.11 o 
   7   7   1      215.62      269.25     40.40 o 
   8   7   1      102.10       62.94     25.11 o 
   9   7   1     1122.81     1112.71     79.10 o 
  10   7   1      374.60      349.79     38.23 o 
  11   7   1      465.69      438.15     76.73 o 
  12   7   1      179.06      232.31     40.22 o 
  13   7   1      669.02      626.27     73.69 o 
  14   7   1      368.21      352.65     61.72 o 
  15   7   1      484.66      552.28    174.67 o 
  16   7   1        0.81       37.46     50.66 o 
 -15   8   1      104.23       67.71     69.41 o 
 -14   8   1      149.48      222.89     48.23 o 
 -13   8   1      151.41      131.31     42.84 o 
 -12   8   1       25.79        4.53     28.98 o 
 -11   8   1       80.91      122.17     43.01 o 
 -10   8   1      121.20      103.96     36.45 o 
  -9   8   1       73.71       78.82     29.30 o 
  -8   8   1     2312.65     2232.09     97.78 o 
  -7   8   1       35.99       89.03     28.44 o 
  -6   8   1     1228.53     1269.87     78.43 o 
  -5   8   1        3.30       13.94     18.34 o 
  -4   8   1     1215.56     1217.63     98.09 o 
  -3   8   1       13.63       13.39     20.83 o 
  -2   8   1      265.16      224.62     35.06 o 
  -1   8   1       62.85       47.42     24.22 o 
   0   8   1      342.70      347.76     42.85 o 
   1   8   1        6.65       35.28     23.31 o 
   2   8   1      532.03      521.16     61.49 o 
   3   8   1       72.58       93.98     27.81 o 
   4   8   1      715.35      806.93     62.07 o 
   5   8   1      900.34      955.59     67.64 o 
   6   8   1      111.42       68.44     35.53 o 
   7   8   1      999.32      936.60     68.15 o 
   8   8   1        4.10      -17.01     20.74 o 
   9   8   1       31.97       30.10     26.02 o 
  10   8   1      819.74      844.32     75.51 o 
  11   8   1       88.13       18.79     31.45 o 
  12   8   1      491.83      457.22     59.74 o 
  13   8   1      223.80      229.72     63.84 o 
  14   8   1      531.58      612.63     92.61 o 
 -13   9   1      640.57      746.65     81.84 o 
 -12   9   1     1088.08     1204.94     98.95 o 
 -11   9   1       85.32       33.92     35.37 o 
 -10   9   1      730.51      654.81     73.52 o 
  -9   9   1      125.61       67.92     30.96 o 
  -8   9   1     1221.72     1248.65     93.33 o 
  -7   9   1     1122.32     1021.48     75.31 o 
  -6   9   1      890.14      851.93     69.63 o 
  -5   9   1     2022.08     2110.90    143.33 o 
  -4   9   1       16.00       33.43     24.88 o 
  -3   9   1     3781.54     3857.63    128.62 o 
  -2   9   1      442.12      387.11     62.29 o 
  -1   9   1     2992.01     2867.99    114.29 o 
   0   9   1      136.96      170.39     35.12 o 
   1   9   1      677.96      812.29    113.31 o 
   2   9   1     1580.77     1555.52    109.91 o 
   3   9   1      123.17      105.01     31.46 o 
   4   9   1     1110.00     1066.35     74.52 o 
   5   9   1       15.80       39.93     27.70 o 
   6   9   1     2113.03     2262.25    107.49 o 
   7   9   1        5.95      -23.92     22.77 o 
   8   9   1      831.17      945.60     73.76 o 
   9   9   1      969.55      964.61     74.42 o 
  10   9   1        1.18        4.63     31.51 o 
  11   9   1     1091.78     1064.13     90.60 o 
  12   9   1        0.43      -47.18     41.69 o 
 -11  10   1     1257.57     1435.15    151.81 o 
 -10  10   1      218.25      152.22     61.62 o 
  -9  10   1     3645.95     3498.90    173.31 o 
  -8  10   1      112.24      132.38     38.16 o 
  -7  10   1     2676.82     2710.04    125.71 o 
  -6  10   1     1072.59     1056.76     82.00 o 
  -5  10   1      943.27      930.05     91.51 o 
  -4  10   1     3803.31     3814.80    135.67 o 
  -3  10   1      390.25      431.01     53.93 o 
  -2  10   1     5180.24     4732.56    152.38 o 
  -1  10   1     1492.58     1540.57     96.54 o 
   0  10   1      800.21      849.53     71.04 o 
   1  10   1     4403.38     4177.90    193.52 o 
   2  10   1      499.59      588.72     97.13 o 
   3  10   1     4993.30     5129.26    260.48 o 
   4  10   1      764.93      862.20     73.81 o 
   5  10   1     4452.73     4195.78    143.40 o 
   6  10   1     1853.29     1857.08    106.94 o 
   7  10   1     1333.34     1319.20     90.96 o 
   8  10   1     3227.77     3180.51    128.26 o 
   9  10   1       66.58       38.80     34.02 o 
  10  10   1     2375.81     2188.67    135.21 o 
  -7  11   1     3417.34     3196.63    138.51 o 
  -6  11   1     2467.79     2814.53    221.82 o 
  -5  11   1     3727.69     3339.34    140.21 o 
  -4  11   1        0.71       17.43     31.04 o 
  -3  11   1     3739.09     3943.73    149.69 o 
  -2  11   1      606.87      590.45     66.17 o 
  -1  11   1     2823.18     2639.91    121.48 o 
   0  11   1     1561.66     1640.78    105.05 o 
   1  11   1     1986.03     1973.83    115.11 o 
   2  11   1     4258.45     4152.12    148.93 o 
   3  11   1       52.44       63.02     37.16 o 
   4  11   1     3740.88     3880.44    147.25 o 
   5  11   1       26.47        6.76     31.02 o 
   6  11   1     3352.86     3264.38    138.64 o 
   7  11   1     1308.68     1409.36     99.50 o 
 -19   0   2       23.56       34.85     80.47 o 
 -18   0   2     4149.70     4393.33    205.86 o 
 -17   0   2      834.41      988.88    120.28 o 
 -16   0   2      299.26      261.23     57.28 o 
 -15   0   2     3022.31     3476.79    272.14 o 
 -14   0   2      101.49      115.52     70.12 o 
 -13   0   2     2703.73     2741.98    132.63 o 
 -12   0   2     2054.57     2004.18    113.60 o 
 -11   0   2     6377.86     6473.61    213.34 o 
 -10   0   2     8116.04     7881.55    239.24 o 
  -9   0   2     9911.45     9957.58    207.47 o 
  -8   0   2    25641.13    26497.92    491.44 o 
  -7   0   2    11462.44    11840.93    233.39 o 
  -6   0   2    54393.91    53789.93   2272.09 o 
  -5   0   2     1872.95     1997.97     51.10 o 
  -4   0   2    85499.45    81025.14   3254.48 o 
  -3   0   2    49032.76    43263.98   2312.87 o 
  -2   0   2    31345.31    30901.15    653.99 o 
  -1   0   2    38161.13    32831.79   1000.66 o 
   0   0   2    12028.03    11970.27    219.16 o 
   1   0   2    40233.72    40618.33    893.17 o 
   2   0   2    52800.37    53605.88    943.21 o 
   3   0   2    29694.06    30430.54    564.29 o 
   4   0   2    19776.89    20200.04    373.87 o 
   5   0   2      946.86      776.15     41.72 o 
   6   0   2    27774.40    27759.60    514.96 o 
   7   0   2     2084.65     2244.35     72.10 o 
   8   0   2     5443.84     5170.35    130.84 o 
   9   0   2     2999.55     2792.93     89.43 o 
  10   0   2     3948.37     3742.26    138.92 o 
  11   0   2    10244.02    10057.03    232.09 o 
  12   0   2      340.20      283.82     79.15 o 
  13   0   2      340.43      488.20    123.20 o 
  14   0   2       96.64       44.25     34.17 o 
  15   0   2     7129.99     7528.22    453.01 o 
  16   0   2     1702.41     1630.76    237.98 o 
  17   0   2     4696.57     4831.10    371.62 o 
  18   0   2     1054.31     1240.68    220.25 o 
  19   0   2      946.72      765.98    182.59 o 
 -20   1   2       47.67       93.25     63.38 o 
 -19   1   2     2531.83     2841.26    230.83 o 
 -18   1   2     1006.52     1107.07    137.49 o 
 -17   1   2     3879.60     4139.14    224.19 o 
 -16   1   2     3617.19     3745.12    124.70 o 
 -15   1   2      777.37      866.24    104.32 o 
 -14   1   2     7433.79     7240.11    182.09 o 
 -13   1   2      480.35      508.81     48.94 o 
 -12   1   2     6299.91     6143.64    204.51 o 
 -11   1   2     4827.89     5016.96    109.28 o 
 -10   1   2     6148.81     5756.91    260.06 o 
  -9   1   2    11513.08    11358.85    206.43 o 
  -8   1   2     4962.45     4862.13    104.02 o 
  -7   1   2    31088.24    31422.28    496.65 o 
  -6   1   2     4595.69     5100.71     93.30 o 
  -5   1   2    11041.66    10968.85    166.74 o 
  -4   1   2     6041.51     6196.73    112.66 o 
  -3   1   2     7322.74     8012.09    111.39 o 
  -2   1   2    12728.16    13548.18    176.75 o 
  -1   1   2     1284.27     1356.45     32.45 o 
   0   1   2    41248.07    42091.93    521.09 o 
   1   1   2     2879.90     3061.02     57.41 o 
   2   1   2     1610.74     1552.65     36.36 o 
   3   1   2      907.96      834.70     25.98 o 
   4   1   2    18940.69    18718.23    270.58 o 
   5   1   2     6793.83     6729.29    113.72 o 
   6   1   2    13020.57    13536.30    191.73 o 
   7   1   2    22492.58    22814.53    308.50 o 
   8   1   2      272.95      324.48     24.73 o 
   9   1   2    15867.27    15912.94    230.97 o 
  10   1   2     4899.06     5061.68     97.39 o 
  11   1   2     3160.02     3087.69     72.70 o 
  12   1   2     7045.91     7315.99    156.66 o 
  13   1   2      722.38      714.40     73.90 o 
  14   1   2     7063.63     7242.55    215.21 o 
  15   1   2      981.84      909.72    120.79 o 
  16   1   2     3495.76     3510.10    246.78 o 
  17   1   2     2106.26     1782.29    180.77 o 
  18   1   2     1512.82     1999.25    344.95 o 
  19   1   2     2713.27     2862.33    242.52 o 
 -20   2   2     1495.90     1503.99    174.41 o 
 -19   2   2       35.58       31.94     42.48 o 
 -18   2   2      503.26      441.53     63.18 o 
 -17   2   2     2502.95     2562.90    240.28 o 
 -16   2   2       47.25       40.69     24.58 o 
 -15   2   2     4345.59     4559.54    443.07 o 
 -14   2   2      745.12      748.82     75.53 o 
 -13   2   2     2890.80     2950.47     98.84 o 
 -12   2   2      355.59      380.86     40.31 o 
 -11   2   2     1219.97     1220.65     53.80 o 
 -10   2   2     2416.79     2418.53     67.48 o 
  -9   2   2     4439.44     4479.90     82.89 o 
  -8   2   2     5347.18     5550.89     95.22 o 
  -7   2   2      523.08      483.14     23.63 o 
  -6   2   2     6318.93     6196.15     99.63 o 
  -5   2   2     1398.12     1365.56     38.78 o 
  -4   2   2       74.40       43.21     10.83 o 
  -3   2   2    50061.23    52347.70    653.33 o 
  -2   2   2     6243.29     6289.85    100.65 o 
  -1   2   2     1752.49     1630.59     45.06 o 
   0   2   2        0.57        4.19      6.47 o 
   1   2   2    29476.89    30539.85    387.79 o 
   2   2   2     3606.10     3707.25     63.22 o 
   3   2   2     4467.85     4356.93     78.90 o 
   4   2   2     4219.68     4212.75     73.33 o 
   5   2   2     3096.75     3058.40     60.27 o 
   6   2   2     4271.79     4149.26     77.04 o 
   7   2   2      416.47      399.84     24.49 o 
   8   2   2    10504.74    10313.55    172.57 o 
   9   2   2     2829.65     2880.03     71.00 o 
  10   2   2     6147.41     5987.86    118.39 o 
  11   2   2     6716.28     6657.87    123.09 o 
  12   2   2      404.87      488.93     38.24 o 
  13   2   2     3569.92     3509.62    105.98 o 
  14   2   2      209.85      263.55     52.20 o 
  15   2   2     5529.55     5218.75    256.68 o 
  16   2   2      115.36      157.38    102.56 o 
  17   2   2     1683.98     1800.47    182.35 o 
  18   2   2     1723.11     1953.46    233.83 o 
  19   2   2      297.21      126.63     75.27 o 
 -20   3   2        0.18       15.37     57.89 o 
 -19   3   2      404.62      390.43     67.94 o 
 -18   3   2      169.11      124.76     46.39 o 
 -17   3   2      729.83      715.49     65.04 o 
 -16   3   2      765.74      926.77     71.02 o 
 -15   3   2        4.16       -6.97     21.58 o 
 -14   3   2     3155.49     3018.72    104.99 o 
 -13   3   2      337.43      348.16     40.75 o 
 -12   3   2      917.66      915.54     52.29 o 
 -11   3   2       45.98       36.01     16.61 o 
 -10   3   2      592.02      589.66     33.16 o 
  -9   3   2      168.94      159.89     18.83 o 
  -8   3   2      463.69      519.57     29.45 o 
  -7   3   2      658.43      684.76     32.27 o 
  -6   3   2      496.58      549.80     28.43 o 
  -5   3   2     3708.75     3759.57     79.03 o 
  -4   3   2       90.20       85.06     12.41 o 
  -3   3   2    18456.87    19398.38    282.90 o 
  -2   3   2     1345.74     1336.26     36.39 o 
  -1   3   2     1362.14     1249.23     43.52 o 
   0   3   2    16019.68    16797.99    249.87 o 
   1   3   2       53.27       48.65     10.63 o 
   2   3   2     2579.08     2616.80     60.43 o 
   3   3   2     9793.79    10464.32    154.12 o 
   4   3   2       10.25       21.76      9.75 o 
   5   3   2     4104.84     4208.43     79.38 o 
   6   3   2       17.68       22.84     11.05 o 
   7   3   2     6277.31     6539.78    114.20 o 
   8   3   2      474.81      533.16     31.82 o 
   9   3   2     1841.48     2012.17     62.64 o 
  10   3   2     1617.21     1640.05     67.79 o 
  11   3   2      122.86      153.72     22.37 o 
  12   3   2     1606.70     1587.94     63.74 o 
  13   3   2      862.34      883.37     79.18 o 
  14   3   2     1252.25     1345.16     97.25 o 
  15   3   2       29.74       46.26     42.38 o 
  16   3   2      185.08      165.00     89.46 o 
  17   3   2      229.31      114.51    147.96 o 
  18   3   2      167.89       78.80     58.01 o 
  19   3   2       75.76       41.89     59.03 o 
 -19   4   2        1.64       -5.96     36.79 o 
 -18   4   2        2.41       33.92     35.83 o 
 -17   4   2      114.44       74.67     38.78 o 
 -16   4   2      253.20      242.91     41.28 o 
 -15   4   2      159.20      177.31     35.32 o 
 -14   4   2      570.81      526.59     51.47 o 
 -13   4   2      991.95      966.76     57.87 o 
 -12   4   2        9.90       23.67     19.27 o 
 -11   4   2      290.23      241.88     29.74 o 
 -10   4   2      938.20      927.81     44.81 o 
  -9   4   2      180.47      203.09     22.96 o 
  -8   4   2      290.79      285.70     25.08 o 
  -7   4   2      106.25       89.61     16.41 o 
  -6   4   2       64.17       80.94     15.33 o 
  -5   4   2      752.37      840.81     42.50 o 
  -4   4   2        6.16       -2.56      8.41 o 
  -3   4   2      409.87      440.17     23.36 o 
  -2   4   2     4074.05     4523.38     91.84 o 
  -1   4   2      176.41      176.60     19.43 o 
   0   4   2     1058.24     1291.86     72.92 o 
   1   4   2     1444.92     1547.77     46.27 o 
   2   4   2     4754.23     5544.26     95.45 o 
   3   4   2     1044.92     1173.58     38.64 o 
   4   4   2       35.67       55.02     12.97 o 
   5   4   2       76.09       81.72     15.51 o 
   6   4   2     1447.72     1517.52     58.09 o 
   7   4   2       15.75        2.62     12.32 o 
   8   4   2       42.63       70.48     16.64 o 
   9   4   2      491.73      453.74     33.72 o 
  10   4   2     1037.16     1061.40     48.42 o 
  11   4   2      705.17      764.26     48.72 o 
  12   4   2      876.05      925.24     55.07 o 
  13   4   2      392.84      394.42     48.40 o 
  14   4   2       22.41       26.32     30.31 o 
  15   4   2      286.22      310.21     55.79 o 
  16   4   2       44.56      117.14     67.40 o 
  17   4   2       16.71       53.93     80.91 o 
  18   4   2       19.46       56.41     63.78 o 
 -18   5   2      383.12      322.72     62.74 o 
 -17   5   2      845.79      890.93     93.27 o 
 -16   5   2     1381.93     1345.55     87.84 o 
 -15   5   2      593.19      548.84     54.88 o 
 -14   5   2     2165.25     2066.61     98.04 o 
 -13   5   2      244.33      249.11     33.90 o 
 -12   5   2     2625.84     2740.30     87.60 o 
 -11   5   2     1669.93     1588.49     72.50 o 
 -10   5   2     3087.33     3151.25     79.97 o 
  -9   5   2     2649.98     2511.73     75.02 o 
  -8   5   2     2280.13     2201.05     62.47 o 
  -7   5   2     5540.18     5674.13    108.98 o 
  -6   5   2      350.17      354.26     27.48 o 
  -5   5   2     3647.75     3762.97     95.05 o 
  -4   5   2     3794.81     3978.26     79.38 o 
  -3   5   2      437.07      403.47     22.02 o 
  -2   5   2     6852.48     7022.01    133.18 o 
  -1   5   2     1249.22     1308.78     48.54 o 
   0   5   2     4024.14     4102.83    104.14 o 
   1   5   2      463.95      492.68     25.98 o 
   2   5   2     1497.80     1505.63     45.14 o 
   3   5   2     3963.97     3912.28     80.07 o 
   4   5   2     6000.84     6509.76    116.29 o 
   5   5   2     2102.56     1998.73     60.77 o 
   6   5   2      411.85      468.71     31.90 o 
   7   5   2     3936.69     4091.29     89.89 o 
   8   5   2      179.78      166.34     22.99 o 
   9   5   2     2743.27     2739.74     74.24 o 
  10   5   2      270.99      226.76     27.31 o 
  11   5   2     2949.66     3045.47     90.03 o 
  12   5   2      140.48      130.31     34.18 o 
  13   5   2      126.89      170.74     37.43 o 
  14   5   2     1239.33     1239.67    119.94 o 
  15   5   2        4.15        2.23     29.14 o 
  16   5   2     1224.01     1165.25    142.78 o 
  17   5   2       12.76       27.92     59.36 o 
 -17   6   2      842.23     1000.50    119.24 o 
 -16   6   2     1487.78     1646.19    111.99 o 
 -15   6   2     2371.95     2173.26    149.23 o 
 -14   6   2      276.87      273.85     55.80 o 
 -13   6   2     5074.67     5063.41    131.80 o 
 -12   6   2       64.43       50.92     36.90 o 
 -11   6   2     4623.16     4667.67    119.96 o 
 -10   6   2     1436.59     1407.43     69.09 o 
  -9   6   2     4021.84     4130.30     96.39 o 
  -8   6   2     8660.54     8623.51    154.67 o 
  -7   6   2       63.41       45.23     26.08 o 
  -6   6   2     8753.58     8679.35    320.32 o 
  -5   6   2      599.86      616.16     41.65 o 
  -4   6   2     6334.15     6309.69    136.44 o 
  -3   6   2     3142.26     2992.94     80.64 o 
  -2   6   2      446.28      430.27     34.08 o 
  -1   6   2     9151.70     8910.08    187.98 o 
   0   6   2        5.15       -0.24     13.62 o 
   1   6   2     9463.68     9164.41    169.31 o 
   2   6   2     1927.13     1914.91     53.68 o 
   3   6   2     5414.37     5584.29    106.62 o 
   4   6   2     2708.13     2625.28     67.58 o 
   5   6   2     2272.25     2420.96     68.66 o 
   6   6   2     7169.62     7121.04    158.72 o 
   7   6   2       71.63       83.26     20.99 o 
   8   6   2     6299.77     6155.66    128.26 o 
   9   6   2     1974.50     2059.61     70.51 o 
  10   6   2     4096.16     3922.79     97.48 o 
  11   6   2     4728.73     4944.95    126.03 o 
  12   6   2     2383.99     2610.09    116.56 o 
  13   6   2     2138.37     2133.02    107.36 o 
  14   6   2       58.60       60.63     39.47 o 
  15   6   2     1502.40     1537.62    133.53 o 
  16   6   2      475.12      361.56     94.30 o 
 -16   7   2     3089.79     3321.58    226.67 o 
 -15   7   2      158.53      235.59     51.32 o 
 -14   7   2     4435.94     4751.78    210.39 o 
 -13   7   2      102.48       82.95     31.76 o 
 -12   7   2     3688.90     3856.52    201.12 o 
 -11   7   2      210.03      190.98     35.49 o 
 -10   7   2     1785.25     1838.00     94.39 o 
  -9   7   2     1696.01     1706.34     78.98 o 
  -8   7   2     1375.37     1345.54     86.85 o 
  -7   7   2     3373.12     3264.29     94.53 o 
  -6   7   2      108.17       81.47     29.61 o 
  -5   7   2     4793.91     4819.42    116.80 o 
  -4   7   2     1125.09     1131.58     59.82 o 
  -3   7   2     6537.30     6330.21    137.27 o 
  -2   7   2     6190.63     6236.86    135.06 o 
  -1   7   2     2420.82     2362.92     75.63 o 
   0   7   2     8279.63     8176.74    161.68 o 
   1   7   2      165.87       91.21     22.79 o 
   2   7   2     9706.04     9566.34    207.49 o 
   3   7   2     6703.78     6721.58    162.55 o 
   4   7   2     2527.68     2341.44     88.53 o 
   5   7   2     7613.38     7182.45    174.12 o 
   6   7   2     1612.29     1645.01     79.90 o 
   7   7   2     3517.32     3677.19    195.61 o 
   8   7   2      845.85      872.89     61.57 o 
   9   7   2     5969.29     6317.29    161.43 o 
  10   7   2     4285.14     4292.61    128.77 o 
  11   7   2     1538.47     1672.91    140.88 o 
  12   7   2     4847.95     4873.14    211.48 o 
  13   7   2      869.35      689.74     92.22 o 
  14   7   2     3906.52     3851.07    190.46 o 
  15   7   2      165.34      191.85     82.16 o 
 -15   8   2     4059.12     3865.76    184.96 o 
 -14   8   2      556.91      635.14     87.35 o 
 -13   8   2     6121.70     5859.10    194.74 o 
 -12   8   2     1237.03     1215.20    123.73 o 
 -11   8   2     2286.65     2242.32    209.42 o 
 -10   8   2     1133.64     1079.48    145.41 o 
  -9   8   2     1647.27     1591.66     89.87 o 
  -8   8   2     8281.70     8383.85    203.16 o 
  -7   8   2        9.30       22.24     22.61 o 
  -6   8   2     6530.73     6377.91    199.21 o 
  -5   8   2      593.61      695.51     74.13 o 
  -4   8   2     3067.96     3253.62    110.65 o 
  -3   8   2     3112.78     3156.64    132.78 o 
  -2   8   2     1199.66     1268.58     76.80 o 
  -1   8   2     4483.50     4546.50    146.73 o 
   0   8   2        5.85        9.28     20.43 o 
   1   8   2     8171.65     8009.92    274.32 o 
   2   8   2     1810.34     1774.83     82.91 o 
   3   8   2     2071.30     2216.20     93.34 o 
   4   8   2     2867.67     2679.47    141.54 o 
   5   8   2     3772.43     3643.97    117.79 o 
   6   8   2     5042.18     5332.02    161.14 o 
   7   8   2     1129.60     1085.27    117.64 o 
   8   8   2     6675.60     6526.57    191.31 o 
   9   8   2      504.39      523.60     53.46 o 
  10   8   2     5332.70     5374.75    175.50 o 
  11   8   2     1428.52     1471.28    130.20 o 
  12   8   2     2080.99     2030.49    157.69 o 
  13   8   2     5134.60     5355.93    237.69 o 
  14   8   2      354.92      386.76     79.09 o 
 -13   9   2       14.38       37.95     36.48 o 
 -12   9   2     1040.36     1192.01     98.18 o 
 -11   9   2      603.55      570.18    101.05 o 
 -10   9   2      991.28     1034.26     98.59 o 
  -9   9   2     6635.19     6561.34    252.16 o 
  -8   9   2     1758.77     1838.35    126.98 o 
  -7   9   2     7371.84     6685.55    182.53 o 
  -6   9   2      174.56      150.91     34.78 o 
  -5   9   2     8214.76     8296.38    349.91 o 
  -4   9   2     2931.09     3174.58    188.45 o 
  -3   9   2     7127.10     6994.29    185.27 o 
  -2   9   2     3103.45     2712.66    110.79 o 
  -1   9   2      957.17      928.37     76.62 o 
   0   9   2     6793.90     6671.77    178.73 o 
   1   9   2        1.32      -21.14     14.09 o 
   2   9   2     5200.88     5165.95    151.85 o 
   3   9   2     2503.94     2318.89    101.97 o 
   4   9   2     2519.46     2621.31    143.62 o 
   5   9   2     1415.80     1486.75     89.61 o 
   6   9   2      218.84      260.24     42.48 o 
   7   9   2     4040.79     3971.22    132.97 o 
   8   9   2       90.97      122.33     44.84 o 
   9   9   2     4241.79     4109.66    219.66 o 
  10   9   2     2246.94     2446.33    128.79 o 
  11   9   2      318.11      390.45     78.07 o 
  12   9   2     1114.86     1351.91    138.55 o 
 -11  10   2      683.46      771.20     84.70 o 
 -10  10   2        4.36       -2.38     32.45 o 
  -9  10   2      347.59      163.19     77.19 o 
  -8  10   2      588.68      635.09     66.82 o 
  -7  10   2       48.88       35.33     27.62 o 
  -6  10   2     2404.13     2236.24    118.94 o 
  -5  10   2      614.17      558.00     59.86 o 
  -4  10   2     1527.19     1710.17    127.39 o 
  -3  10   2     1545.27     1515.66     95.78 o 
  -2  10   2     1095.93     1217.36    121.05 o 
  -1  10   2     2206.14     2143.75    112.36 o 
   0  10   2      181.79      170.27     38.98 o 
   1  10   2     3532.44     3580.64    129.68 o 
   2  10   2      625.04      632.82     67.31 o 
   3  10   2      322.39      301.39     56.83 o 
   4  10   2      657.31      617.50     62.46 o 
   5  10   2      309.45      286.42     47.58 o 
   6  10   2     1503.17     1503.68     98.80 o 
   7  10   2       50.45       40.61     32.11 o 
   8  10   2     1657.89     1633.53    112.29 o 
   9  10   2      216.58      232.32     49.14 o 
  10  10   2      750.30      607.61     99.23 o 
  -7  11   2      108.51       47.04     61.03 o 
  -6  11   2      402.42      386.73     56.20 o 
  -5  11   2        3.13       15.97     31.79 o 
  -4  11   2      457.97      383.99     60.73 o 
  -3  11   2      432.09      391.41     54.63 o 
  -2  11   2       62.32       75.23     36.34 o 
  -1  11   2       40.50       27.99     31.61 o 
   0  11   2      331.15      251.21     46.54 o 
   1  11   2        0.84      -12.56     28.95 o 
   2  11   2        4.13      -26.81     22.64 o 
   3  11   2      204.14      127.00     38.63 o 
   4  11   2        0.81       -2.17     28.81 o 
   5  11   2       10.85       29.09     33.36 o 
   6  11   2      153.14      213.91     46.15 o 
 -20   1   3      647.78      473.99    109.13 o 
 -19   1   3      114.58       77.50     63.90 o 
 -18   1   3     1175.50     1475.67    190.15 o 
 -17   1   3      217.86      194.82     38.44 o 
 -16   1   3     1934.25     2000.19    155.38 o 
 -15   1   3       24.79       36.99     25.20 o 
 -14   1   3      323.15      292.00     39.76 o 
 -13   1   3      319.15      303.05     38.90 o 
 -12   1   3     2170.83     2087.40     84.76 o 
 -11   1   3      720.45      677.16     63.45 o 
 -10   1   3      135.07       99.99     36.29 o 
  -9   1   3     1218.66     1112.93     45.88 o 
  -8   1   3      941.03      956.12     40.90 o 
  -7   1   3      364.60      344.41     26.36 o 
  -6   1   3     1147.29     1228.44     42.32 o 
  -5   1   3      571.62      671.19     24.54 o 
  -4   1   3     4043.02     4063.10     66.50 o 
  -3   1   3    16961.94    17726.47    231.69 o 
  -2   1   3    28151.90    29897.28    931.67 o 
  -1   1   3     1522.83     1497.62     36.61 o 
   0   1   3     4875.42     5153.68     82.74 o 
   1   1   3    13232.94    13753.89    182.90 o 
   2   1   3       69.93       88.85     13.62 o 
   3   1   3     5675.51     5740.80     96.64 o 
   4   1   3     1985.15     2013.15     42.32 o 
   5   1   3     3646.34     3566.94     72.73 o 
   6   1   3     5384.21     5794.37     96.94 o 
   7   1   3     1591.19     1560.62     46.18 o 
   8   1   3     4854.96     4992.83     92.07 o 
   9   1   3       48.95      100.54     15.66 o 
  10   1   3     5718.87     5847.00    108.77 o 
  11   1   3      150.42      171.87     21.75 o 
  12   1   3     1600.10     1714.34     83.07 o 
  13   1   3        2.89       -0.50     31.07 o 
  14   1   3       56.60      114.07     60.69 o 
  15   1   3      645.34      645.27    109.54 o 
  16   1   3       35.97       62.29     59.89 o 
  17   1   3       51.61       46.41     60.79 o 
  18   1   3       10.43      -17.53     55.25 o 
  19   1   3      187.96      202.64     86.77 o 
 -20   2   3     1265.07     1184.73    129.22 o 
 -19   2   3      635.50      592.51     96.34 o 
 -18   2   3      648.46      677.24     72.19 o 
 -17   2   3     4110.12     3974.34    149.12 o 
 -16   2   3       58.38       56.23     27.59 o 
 -15   2   3     8433.25     8288.52    200.86 o 
 -14   2   3     2553.15     2687.52    106.91 o 
 -13   2   3     1096.57     1041.52     66.42 o 
 -12   2   3     5857.93     5713.74    123.09 o 
 -11   2   3     2017.08     1903.51     63.19 o 
 -10   2   3    11906.19    11505.34    198.52 o 
  -9   2   3        6.81       11.92     12.02 o 
  -8   2   3     4700.12     4284.80     78.09 o 
  -7   2   3     1595.40     1486.90     69.77 o 
  -6   2   3     3716.25     3488.03     72.01 o 
  -5   2   3     7021.90     7028.49    108.90 o 
  -4   2   3       34.38       16.91      8.73 o 
  -3   2   3    21793.47    22428.85    292.91 o 
  -2   2   3      346.83      390.74     22.44 o 
  -1   2   3    32336.87    33945.50    471.10 o 
   0   2   3    19777.49    20524.30    268.06 o 
   1   2   3       95.32      135.33     16.55 o 
   2   2   3     1089.42     1050.14     28.93 o 
   3   2   3       21.40        1.05      8.27 o 
   4   2   3    10375.64    10365.02    151.55 o 
   5   2   3      816.50      891.02     31.05 o 
   6   2   3     6085.19     5708.85    104.94 o 
   7   2   3       13.27       39.58     15.46 o 
   8   2   3     1972.09     1890.42     86.14 o 
   9   2   3     5540.86     5407.60    102.17 o 
  10   2   3     3518.92     3401.53     77.20 o 
  11   2   3    11702.40    11726.76    189.57 o 
  12   2   3       35.14       48.01     24.36 o 
  13   2   3     7097.71     7114.97    287.49 o 
  14   2   3     1667.55     1473.98    149.33 o 
  15   2   3     5393.39     5392.52    267.07 o 
  16   2   3     2707.07     2351.44    312.12 o 
  17   2   3      822.90      749.52    122.24 o 
  18   2   3     1924.48     2023.07    201.36 o 
  19   2   3      208.80      140.98     81.36 o 
 -20   3   3     1633.99     1548.20    168.79 o 
 -19   3   3     1389.51     1438.09    119.15 o 
 -18   3   3     3786.01     3672.41    153.18 o 
 -17   3   3      235.93      201.67     41.87 o 
 -16   3   3     7036.68     7347.74    318.22 o 
 -15   3   3     1847.35     1991.23     91.62 o 
 -14   3   3     7107.41     7096.13    177.44 o 
 -13   3   3     1568.55     1615.26     87.53 o 
 -12   3   3     1111.85     1047.91     55.68 o 
 -11   3   3    10064.26     9774.18    182.03 o 
 -10   3   3     1076.45     1083.10     45.84 o 
  -9   3   3     7422.40     7153.34    122.51 o 
  -8   3   3       11.29       13.32     10.81 o 
  -7   3   3    13780.37    13959.06    224.42 o 
  -6   3   3      105.21       39.56     10.15 o 
  -5   3   3     2268.69     2128.02     49.50 o 
  -4   3   3    14043.46    14202.53    199.87 o 
  -3   3   3     4178.54     4323.44     81.13 o 
  -2   3   3    39002.54    38665.91    928.42 o 
  -1   3   3      382.72      495.74     26.98 o 
   0   3   3    27807.71    28890.56    447.10 o 
   1   3   3    21994.01    22760.69    301.97 o 
   2   3   3    12095.56    12575.10    179.82 o 
   3   3   3    22670.57    22969.47    308.61 o 
   4   3   3     2789.77     2953.36     66.74 o 
   5   3   3    15677.44    15545.41    223.12 o 
   6   3   3      781.38      739.22     34.75 o 
   7   3   3    22345.34    21926.29    306.89 o 
   8   3   3     7220.40     7259.89    126.95 o 
   9   3   3     6414.25     6006.65    113.26 o 
  10   3   3     7901.31     7720.07    138.69 o 
  11   3   3      427.74      453.36     33.32 o 
  12   3   3     6142.63     6212.41    161.80 o 
  13   3   3     1101.45     1084.02     96.73 o 
  14   3   3     4338.50     4322.58    323.12 o 
  15   3   3     2661.81     2667.14    296.47 o 
  16   3   3      631.55      495.38    235.19 o 
  17   3   3     2764.16     2301.06    374.01 o 
  18   3   3       21.09       13.79     60.32 o 
 -19   4   3      765.34      970.16    100.41 o 
 -18   4   3      463.39      445.68     55.39 o 
 -17   4   3     5764.45     5910.03    222.31 o 
 -16   4   3      202.35      213.80     39.93 o 
 -15   4   3     7260.44     7208.89    210.86 o 
 -14   4   3     1141.77     1246.38     77.46 o 
 -13   4   3     2601.70     2895.72    103.45 o 
 -12   4   3     2847.21     2707.43     83.15 o 
 -11   4   3     1836.18     1704.25     67.29 o 
 -10   4   3    16831.96    16688.76    249.54 o 
  -9   4   3      257.73      307.66     26.39 o 
  -8   4   3    16663.63    16776.14    268.42 o 
  -7   4   3     4617.10     4403.94     97.44 o 
  -6   4   3     7754.35     7617.99    127.42 o 
  -5   4   3    19029.23    19376.62    269.87 o 
  -4   4   3     4049.63     4132.66     84.04 o 
  -3   4   3    31414.09    32424.33    424.36 o 
  -2   4   3     1136.98     1212.66     44.44 o 
  -1   4   3    29198.36    28030.00    858.16 o 
   0   4   3     6071.73     6076.15    127.81 o 
   1   4   3    11025.95    11245.39    166.39 o 
   2   4   3     6263.52     6212.63    105.34 o 
   3   4   3     1830.09     1825.44     48.28 o 
   4   4   3    14530.85    14757.88    216.22 o 
   5   4   3      676.91      652.39     46.49 o 
   6   4   3     7071.51     6741.93    120.10 o 
   7   4   3     4464.77     4499.86     92.71 o 
   8   4   3     4455.90     4476.82     96.17 o 
   9   4   3     9543.00     9201.29    158.62 o 
  10   4   3     1375.95     1384.11     55.89 o 
  11   4   3     7965.85     7720.00    144.89 o 
  12   4   3       10.80       29.97     30.03 o 
  13   4   3     3837.38     3986.74    129.78 o 
  14   4   3     2209.34     2229.59    151.44 o 
  15   4   3     1761.96     1574.41    159.88 o 
  16   4   3     2187.60     2281.08    343.66 o 
  17   4   3      292.65      315.45    106.00 o 
  18   4   3     4595.42     5256.09    357.66 o 
 -18   5   3     1735.05     1974.09    268.13 o 
 -17   5   3      464.10      479.28     57.11 o 
 -16   5   3     5570.71     5336.56    168.76 o 
 -15   5   3      384.97      290.61     44.57 o 
 -14   5   3     5737.81     5908.21    162.77 o 
 -13   5   3     5341.13     4992.71    126.66 o 
 -12   5   3     1485.13     1391.36     70.14 o 
 -11   5   3     4591.60     4616.83    115.42 o 
 -10   5   3       60.58       50.98     18.30 o 
  -9   5   3    13301.35    13187.74    211.98 o 
  -8   5   3     4135.51     4048.60     89.15 o 
  -7   5   3     5749.23     5762.91    122.10 o 
  -6   5   3    17674.31    18585.38    268.55 o 
  -5   5   3     5355.04     5612.75    111.05 o 
  -4   5   3     7461.03     7372.59    123.03 o 
  -3   5   3     3373.55     3717.14     87.67 o 
  -2   5   3    20864.24    21572.66    331.67 o 
  -1   5   3      110.44       27.58     26.72 o 
   0   5   3    10457.86    10830.32    222.57 o 
   1   5   3     4123.73     3933.54     76.63 o 
   2   5   3      679.50      669.10     32.22 o 
   3   5   3    14856.72    15176.84    224.29 o 
   4   5   3      113.13      108.53     18.01 o 
   5   5   3     5670.90     5645.72    108.08 o 
   6   5   3        5.97       12.09     13.68 o 
   7   5   3     3810.17     4007.90     89.83 o 
   8   5   3     2258.82     2268.30     66.93 o 
   9   5   3      113.27      130.28     22.91 o 
  10   5   3     4974.70     5020.41    122.19 o 
  11   5   3      439.39      468.16     54.80 o 
  12   5   3     9107.35     9214.52    221.37 o 
  13   5   3       17.93       41.76     27.94 o 
  14   5   3     1686.57     1852.70    121.21 o 
  15   5   3     2586.36     2615.56    236.07 o 
  16   5   3     1200.13     1098.06    143.63 o 
  17   5   3     4382.84     4798.43    268.39 o 
 -18   6   3      211.77      303.47     80.66 o 
 -17   6   3     1517.08     1681.93    117.65 o 
 -16   6   3       40.92        4.66     32.43 o 
 -15   6   3     1067.46     1085.93     89.36 o 
 -14   6   3      859.68      823.00     76.43 o 
 -13   6   3      802.98      752.09    146.24 o 
 -12   6   3      983.31     1084.79     71.81 o 
 -11   6   3     1509.94     1449.68     81.23 o 
 -10   6   3     2858.54     2790.86     97.83 o 
  -9   6   3      180.41      157.68     29.70 o 
  -8   6   3     6457.89     6330.04    138.80 o 
  -7   6   3       29.34        5.94     19.20 o 
  -6   6   3     2403.34     2335.22     73.83 o 
  -5   6   3     1438.05     1311.99     61.87 o 
  -4   6   3     2849.68     3046.85    137.18 o 
  -3   6   3     4414.51     4431.05    104.41 o 
  -2   6   3       95.74       85.90     20.22 o 
  -1   6   3     6308.47     6876.55    186.90 o 
   0   6   3     3296.22     3437.10     88.21 o 
   1   6   3     8180.20     8097.06    156.23 o 
   2   6   3     9514.50     9887.16    181.94 o 
   3   6   3     1996.86     2057.37     59.68 o 
   4   6   3    10900.64    11394.37    184.65 o 
   5   6   3       69.92       76.88     19.18 o 
   6   6   3     4839.99     4671.70    153.41 o 
   7   6   3      496.34      480.24     35.99 o 
   8   6   3     1547.60     1520.08     67.83 o 
   9   6   3     2700.12     2636.34     76.86 o 
  10   6   3      516.73      494.88     39.29 o 
  11   6   3      347.74      412.28     50.01 o 
  12   6   3       35.65       58.99     29.57 o 
  13   6   3     1986.87     2207.64    110.99 o 
  14   6   3      151.80      151.56     40.54 o 
  15   6   3       19.17       62.82     94.02 o 
  16   6   3     1067.96     1106.33    147.88 o 
 -16   7   3      277.25      284.79     56.64 o 
 -15   7   3      271.40      221.68     50.23 o 
 -14   7   3      626.80      600.74     69.62 o 
 -13   7   3      691.43      676.49     61.69 o 
 -12   7   3       32.43       35.53     27.36 o 
 -11   7   3      496.43      535.07     53.89 o 
 -10   7   3      111.40      143.44     32.36 o 
  -9   7   3     1300.33     1371.79     71.33 o 
  -8   7   3      572.31      511.28     47.91 o 
  -7   7   3      343.83      310.17     47.98 o 
  -6   7   3      684.82      670.95     82.65 o 
  -5   7   3       22.45       28.61     19.08 o 
  -4   7   3      840.66     1005.52     57.53 o 
  -3   7   3      201.05      167.77     27.26 o 
  -2   7   3        3.21       20.10     17.89 o 
  -1   7   3      237.19      250.76     30.52 o 
   0   7   3      813.46      792.84     49.28 o 
   1   7   3       28.63       45.16     20.06 o 
   2   7   3      496.08      525.06     41.39 o 
   3   7   3      261.45      319.26     36.41 o 
   4   7   3      371.96      433.80     39.36 o 
   5   7   3      652.48      716.04     48.95 o 
   6   7   3       23.04       12.59     18.51 o 
   7   7   3     1139.31     1110.35     83.47 o 
   8   7   3      737.38      807.23     53.91 o 
   9   7   3      501.26      552.59     47.15 o 
  10   7   3      403.35      453.00     48.46 o 
  11   7   3       13.49        2.81     34.43 o 
  12   7   3     1531.99     1643.08    186.84 o 
  13   7   3      215.94      263.30    105.77 o 
  14   7   3      327.40      477.01     79.45 o 
 -15   8   3       40.41       48.95     45.65 o 
 -14   8   3        7.90      -14.37     33.11 o 
 -13   8   3       39.69       33.20     33.43 o 
 -12   8   3      869.41      842.18     79.64 o 
 -11   8   3      221.27      237.08     46.69 o 
 -10   8   3      131.04      115.95     37.39 o 
  -9   8   3       86.45       58.82     27.09 o 
  -8   8   3      169.41      123.03     29.90 o 
  -7   8   3      391.72      358.00     49.38 o 
  -6   8   3      224.21      213.51     36.30 o 
  -5   8   3        1.81        6.64     20.14 o 
  -4   8   3       23.92       28.69     22.40 o 
  -3   8   3        5.34       -6.56     19.79 o 
  -2   8   3        2.10      -14.75     18.24 o 
  -1   8   3      372.37      385.08     44.89 o 
   0   8   3      953.74      788.87     73.93 o 
   1   8   3     1048.94     1145.19    119.41 o 
   2   8   3       71.28       62.98     25.45 o 
   3   8   3      705.79      733.55     59.23 o 
   4   8   3      113.43      111.79     29.85 o 
   5   8   3      369.40      487.98     55.12 o 
   6   8   3      982.21      937.53     66.80 o 
   7   8   3        2.12      -26.30     20.84 o 
   8   8   3       28.46       23.96     23.45 o 
   9   8   3      994.90     1033.36     72.83 o 
  10   8   3        5.70       69.45     44.26 o 
  11   8   3      395.36      443.19     77.84 o 
  12   8   3       11.75       47.93     54.48 o 
  13   8   3        3.33       12.88     53.07 o 
 -13   9   3      622.48      625.98    166.03 o 
 -12   9   3      414.06      562.90     71.94 o 
 -11   9   3      838.77      782.05    146.33 o 
 -10   9   3       46.93       89.01     38.28 o 
  -9   9   3     1954.21     2120.96    164.95 o 
  -8   9   3      720.47      716.91     95.16 o 
  -7   9   3      584.14      571.52     59.22 o 
  -6   9   3     1772.72     1864.20    102.22 o 
  -5   9   3      204.71      202.70     59.77 o 
  -4   9   3     3734.38     3588.68    131.67 o 
  -3   9   3        7.86       34.31     27.09 o 
  -2   9   3     1471.06     1457.85    168.80 o 
  -1   9   3      844.07      822.86     66.80 o 
   0   9   3      188.04      192.69     46.07 o 
   1   9   3     1273.99     1294.81     92.62 o 
   2   9   3      593.98      619.31     58.61 o 
   3   9   3     1992.33     1932.03     95.93 o 
   4   9   3        4.96       30.26     27.83 o 
   5   9   3      661.66      648.50     60.55 o 
   6   9   3       55.01       28.09     26.23 o 
   7   9   3        4.01      -11.88     24.49 o 
   8   9   3     1191.38     1361.48    104.04 o 
   9   9   3      156.77      187.95     37.73 o 
  10   9   3      774.12      853.36    105.90 o 
  11   9   3        0.16       32.84     46.21 o 
  12   9   3     1478.71     1552.98    154.47 o 
 -11  10   3       71.55       81.39     41.75 o 
 -10  10   3     1535.19     1618.88    118.46 o 
  -9  10   3       15.41       15.10     31.85 o 
  -8  10   3     1777.36     1724.31    125.56 o 
  -7  10   3      454.89      475.09     59.97 o 
  -6  10   3      720.59      697.50     67.69 o 
  -5  10   3     2666.71     2761.50    120.82 o 
  -4  10   3      119.23      171.79     39.25 o 
  -3  10   3     3282.68     3354.28    159.59 o 
  -2  10   3      197.18      139.67     41.25 o 
  -1  10   3     3409.46     3570.72    130.06 o 
   0  10   3     1521.83     1586.52    118.40 o 
   1  10   3     1951.55     1827.15    104.03 o 
   2  10   3     7893.94     7468.72    201.92 o 
   3  10   3       24.66       50.92     30.27 o 
   4  10   3     5320.42     5230.73    162.75 o 
   5  10   3      108.68      162.96     38.87 o 
   6  10   3     1674.93     1788.29    105.02 o 
   7  10   3     2753.88     2679.23    119.85 o 
   8  10   3      924.14      845.28     73.61 o 
   9  10   3     2950.78     2931.76    187.78 o 
  -7  11   3     2800.45     3113.76    178.40 o 
  -6  11   3     1596.50     1762.71    110.60 o 
  -5  11   3      783.18      938.97     82.73 o 
  -4  11   3     3273.39     3332.34    140.11 o 
  -3  11   3      211.65      242.04     47.17 o 
  -2  11   3     2775.79     2833.16    133.44 o 
  -1  11   3      887.95     1001.48     83.03 o 
   0  11   3     1936.18     1897.79    111.53 o 
   1  11   3     1047.14     1033.25     84.02 o 
   2  11   3      757.19      736.13     71.39 o 
   3  11   3     4456.94     4149.12    246.28 o 
   4  11   3      128.34      193.45     59.48 o 
   5  11   3     3659.61     3753.44    148.26 o 
   6  11   3      269.06      260.53     58.12 o 
 -20   0   4       57.31       53.21     60.31 o 
 -19   0   4     1826.16     1849.10    332.24 o 
 -18   0   4     1147.21     1121.76    119.12 o 
 -17   0   4     7431.93     7011.98    464.33 o 
 -16   0   4     3266.49     3118.25    230.36 o 
 -15   0   4     1231.92     1299.01    187.13 o 
 -14   0   4     7738.72     7563.95    411.44 o 
 -13   0   4        8.58      -31.03     20.69 o 
 -12   0   4    18444.17    18101.31    479.36 o 
 -11   0   4     2965.24     2944.70    131.19 o 
 -10   0   4     9092.61     9495.22    277.99 o 
  -9   0   4     9937.34    10112.85    284.35 o 
  -8   0   4    14928.23    15759.48    399.23 o 
  -7   0   4    36139.67    36325.71    660.06 o 
  -6   0   4       33.53      111.94     25.59 o 
  -5   0   4    43792.81    41215.62   1344.43 o 
  -4   0   4      234.47      279.25     56.35 o 
  -3   0   4    40701.39    21515.87    661.17 o 
  -2   0   4    14930.25    14784.88    335.40 o 
  -1   0   4    50463.52       -0.52      7.75 o 
   0   0   4    34306.48    33596.38    730.60 o 
   1   0   4      218.16      178.97     14.78 o 
   2   0   4    25085.20    24695.41    581.85 o 
   3   0   4    14367.53    14874.66    285.46 o 
   4   0   4     8519.22     8249.21    173.28 o 
   5   0   4    11854.83    11819.82    240.30 o 
   6   0   4      118.92       68.76     15.44 o 
   7   0   4     8543.85     8085.61    183.36 o 
   8   0   4     1131.04     1298.17     67.14 o 
   9   0   4     5563.91     5439.40    142.88 o 
  10   0   4     2049.75     2063.83    198.45 o 
  11   0   4     2987.12     2802.19    141.37 o 
  12   0   4     5092.94     5252.19    336.83 o 
  13   0   4     1459.53     1382.11    201.72 o 
  14   0   4     4216.32     4519.27    332.04 o 
  15   0   4      621.04      440.87    137.09 o 
  16   0   4     3875.65     4025.94    335.84 o 
  17   0   4      612.33      695.13    173.29 o 
  18   0   4     2862.89     2806.61    336.12 o 
 -20   1   4     4203.27     4144.50    242.33 o 
 -19   1   4        3.56        6.72     34.88 o 
 -18   1   4     2641.24     2909.83    152.05 o 
 -17   1   4     1035.88      917.33     72.95 o 
 -16   1   4     3389.09     3353.44    121.59 o 
 -15   1   4     2614.80     2544.13    105.21 o 
 -14   1   4      965.34      866.58     63.80 o 
 -13   1   4     6170.43     6289.12    329.95 o 
 -12   1   4      835.93      787.54    117.50 o 
 -11   1   4    12112.22    11498.56    215.13 o 
 -10   1   4     7184.53     7850.70    156.77 o 
  -9   1   4     2636.47     2459.06    107.38 o 
  -8   1   4    11571.18    11339.09    210.25 o 
  -7   1   4      600.91      518.96     29.14 o 
  -6   1   4    16891.18    16967.62    230.24 o 
  -5   1   4    10004.61    10483.69    149.64 o 
  -4   1   4    12126.17    11910.32    165.35 o 
  -3   1   4    13622.51    13897.93    214.08 o 
  -2   1   4    12513.42    12863.14    174.97 o 
  -1   1   4       61.65      115.15     12.29 o 
   0   1   4     9727.28    10181.79    142.48 o 
   1   1   4    30811.96    32166.26    410.49 o 
   2   1   4       43.58       39.71      7.10 o 
   3   1   4    12450.79    12105.74    169.06 o 
   4   1   4    17322.66    18436.25    249.74 o 
   5   1   4     9654.89     9583.27    143.20 o 
   6   1   4     7374.40     7590.50    121.10 o 
   7   1   4     3247.27     3306.94     67.04 o 
   8   1   4     9686.70    10066.02    171.93 o 
   9   1   4      305.64      362.36     27.01 o 
  10   1   4    12994.78    13026.82    202.23 o 
  11   1   4     3795.98     3960.54    101.51 o 
  12   1   4      125.92       87.44     56.66 o 
  13   1   4     1423.43     1609.88    191.45 o 
  14   1   4      195.60      155.72     64.45 o 
  15   1   4     8981.49     9460.39    378.57 o 
  16   1   4      690.20      662.91    114.11 o 
  17   1   4     3590.13     3474.96    258.28 o 
  18   1   4     2229.12     1837.18    343.38 o 
 -20   2   4       49.21        9.28     30.16 o 
 -19   2   4      880.44      735.11    129.72 o 
 -18   2   4        3.35        3.86     27.49 o 
 -17   2   4     1161.55     1100.83     79.49 o 
 -16   2   4      356.71      377.81     48.53 o 
 -15   2   4      350.31      277.37     40.56 o 
 -14   2   4      476.56      608.33     54.94 o 
 -13   2   4        4.39       -4.70     22.29 o 
 -12   2   4     2303.21     2305.43     84.54 o 
 -11   2   4      523.75      558.01     37.52 o 
 -10   2   4     4298.94     4051.76    129.65 o 
  -9   2   4      971.36      883.05     43.07 o 
  -8   2   4     1985.11     1906.07     49.65 o 
  -7   2   4     7442.38     7257.04    116.08 o 
  -6   2   4      845.83      952.69     32.14 o 
  -5   2   4     7325.88     6937.46    109.30 o 
  -4   2   4      228.45      222.49     18.11 o 
  -3   2   4     4851.55     4914.86     90.19 o 
  -2   2   4      304.80      407.66     21.92 o 
  -1   2   4     3917.46     4258.59     71.79 o 
   0   2   4     5045.28     4937.17     86.59 o 
   1   2   4      116.75      142.08     13.58 o 
   2   2   4    13528.78    14010.58    210.54 o 
   3   2   4     3028.04     3279.50     71.50 o 
   4   2   4     5248.80     4945.75     91.19 o 
   5   2   4     2922.82     2640.37     59.25 o 
   6   2   4       51.42       42.85     11.03 o 
   7   2   4    15505.53    15784.44    229.32 o 
   8   2   4        0.28       11.28     10.64 o 
   9   2   4     8836.14     8783.22    164.04 o 
  10   2   4      124.63      110.74     18.69 o 
  11   2   4     1136.92     1198.91     67.22 o 
  12   2   4     3106.61     3100.82    104.12 o 
  13   2   4      196.01      269.50     57.58 o 
  14   2   4     2105.47     2700.55    361.06 o 
  15   2   4        2.38       -0.99     49.01 o 
  16   2   4     2791.39     2971.27    232.62 o 
  17   2   4      484.76      471.06    102.09 o 
  18   2   4     1352.65     1628.50    186.58 o 
 -20   3   4      343.95      415.49     70.45 o 
 -19   3   4       52.71       64.03     34.60 o 
 -18   3   4      254.36      229.53     44.25 o 
 -17   3   4      639.04      578.06     60.18 o 
 -16   3   4       14.08       48.02     28.55 o 
 -15   3   4      857.50      877.16     66.90 o 
 -14   3   4      716.16      653.07     56.13 o 
 -13   3   4     1267.89     1395.41     79.20 o 
 -12   3   4       59.04       51.07     18.87 o 
 -11   3   4       28.65       19.78     16.08 o 
 -10   3   4       33.54       21.89     15.43 o 
  -9   3   4      172.72      168.23     18.83 o 
  -8   3   4      391.40      354.46     27.39 o 
  -7   3   4     2018.37     2143.81     53.14 o 
  -6   3   4      221.30      169.00     17.14 o 
  -5   3   4      412.04      447.97     25.41 o 
  -4   3   4        7.96       27.36     10.17 o 
  -3   3   4        1.64       31.25     19.09 o 
  -2   3   4      619.82      686.28     33.05 o 
  -1   3   4       30.72       68.68     11.19 o 
   0   3   4     1073.70     1055.57     35.85 o 
   1   3   4     8777.09     9263.03    139.63 o 
   2   3   4     5117.46     5498.55     93.81 o 
   3   3   4     9861.20    10540.53    158.78 o 
   4   3   4      121.27       81.82     20.92 o 
   5   3   4       74.66       43.11     14.93 o 
   6   3   4      367.26      368.00     24.85 o 
   7   3   4       34.20       44.35     12.79 o 
   8   3   4     1142.35     1189.85     59.82 o 
   9   3   4     2062.92     2096.47     62.30 o 
  10   3   4     1340.37     1324.07     50.58 o 
  11   3   4      597.30      602.34     51.34 o 
  12   3   4      117.42       98.12     48.42 o 
  13   3   4      112.21       52.22     37.38 o 
  14   3   4      111.60      110.64     55.33 o 
  15   3   4       69.74       27.88     47.96 o 
  16   3   4       70.08      114.53     60.63 o 
  17   3   4      202.43      268.86     84.02 o 
  18   3   4       82.57      161.00     81.45 o 
 -19   4   4       52.88       58.47     34.66 o 
 -18   4   4       45.28       74.75     32.95 o 
 -17   4   4       79.85       60.38     31.20 o 
 -16   4   4      105.78      119.19     33.33 o 
 -15   4   4       46.69        9.45     26.70 o 
 -14   4   4      114.34      108.05     38.72 o 
 -13   4   4      908.41      888.55     62.87 o 
 -12   4   4       32.00       29.27     19.84 o 
 -11   4   4      630.71      620.82     44.89 o 
 -10   4   4      769.00      813.18     43.86 o 
  -9   4   4        2.00        4.63     14.07 o 
  -8   4   4        5.44        4.31      9.85 o 
  -7   4   4      199.96      171.56     19.79 o 
  -6   4   4     3538.20     3794.66     78.54 o 
  -5   4   4       48.64       35.54     12.53 o 
  -4   4   4      511.33      540.78     34.64 o 
  -3   4   4     6904.81     7264.73    117.14 o 
  -2   4   4    10021.43    10471.23    344.56 o 
  -1   4   4     6067.28     6818.52    126.78 o 
   0   4   4      338.60      345.33     20.65 o 
   1   4   4       88.38       79.58     15.14 o 
   2   4   4      592.13      584.47     30.06 o 
   3   4   4      109.17       87.46     15.30 o 
   4   4   4      835.14      931.24     40.35 o 
   5   4   4      978.75     1041.20     44.87 o 
   6   4   4       54.71       85.10     17.23 o 
   7   4   4      626.06      662.66     44.57 o 
   8   4   4      896.41      955.03     44.13 o 
   9   4   4     1092.92      928.30     46.42 o 
  10   4   4       16.57       24.26     20.22 o 
  11   4   4        6.11       27.69     20.46 o 
  12   4   4      101.75       56.63     38.13 o 
  13   4   4       38.17       48.03     37.20 o 
  14   4   4      819.47      698.35    108.99 o 
  15   4   4       48.29       -0.22     51.75 o 
  16   4   4        9.48       21.93     54.75 o 
  17   4   4      132.16      126.11     76.54 o 
 -19   5   4       18.40       81.15     47.60 o 
 -18   5   4     1642.68     1530.38     99.94 o 
 -17   5   4       76.48      103.07     36.49 o 
 -16   5   4     2155.75     2176.06    120.15 o 
 -15   5   4     1254.85     1276.43     84.48 o 
 -14   5   4      306.69      365.61     75.46 o 
 -13   5   4      690.02      720.78     54.92 o 
 -12   5   4       58.64       45.29     25.55 o 
 -11   5   4     5105.13     5176.87    124.26 o 
 -10   5   4     1024.75     1071.67     59.83 o 
  -9   5   4     2764.92     2893.49     83.01 o 
  -8   5   4     1351.54     1288.78     91.77 o 
  -7   5   4        7.06        4.90     12.81 o 
  -6   5   4     1570.46     1511.96     50.77 o 
  -5   5   4     1120.40     1154.13     49.80 o 
  -4   5   4     6654.26     6907.05    136.18 o 
  -3   5   4      317.08      285.90     28.04 o 
  -2   5   4      141.39      162.05     25.52 o 
  -1   5   4     4733.97     4843.38    104.74 o 
   0   5   4      652.94      667.11     39.93 o 
   1   5   4     4380.09     4397.49     99.31 o 
   2   5   4      176.52      169.71     19.34 o 
   3   5   4     3117.63     3202.75     72.78 o 
   4   5   4      150.54      122.15     19.03 o 
   5   5   4      513.28      550.98     34.79 o 
   6   5   4     1650.90     1575.78     65.55 o 
   7   5   4      840.16      859.46     45.24 o 
   8   5   4      106.85      124.02     21.67 o 
   9   5   4      319.18      284.19     29.58 o 
  10   5   4     1054.74     1013.30     62.32 o 
  11   5   4        1.74       -7.83     22.60 o 
  12   5   4       82.19      110.86     33.17 o 
  13   5   4      866.43      823.51     70.13 o 
  14   5   4      380.19      430.22     92.07 o 
  15   5   4     1388.86     1395.07    155.31 o 
  16   5   4       59.66       28.53     64.35 o 
  17   5   4      687.49      513.92    146.63 o 
 -18   6   4      236.73      168.54     82.05 o 
 -17   6   4     2054.77     2044.42    178.19 o 
 -16   6   4      471.59      530.46     67.93 o 
 -15   6   4     1100.05     1101.19     96.77 o 
 -14   6   4     2204.26     2364.47    117.80 o 
 -13   6   4      277.21      229.07     39.18 o 
 -12   6   4     5456.71     5351.46    149.95 o 
 -11   6   4      640.87      608.62     54.22 o 
 -10   6   4     4542.34     4720.47    259.58 o 
  -9   6   4     3899.28     3929.13    122.90 o 
  -8   6   4     4391.11     4461.45    111.36 o 
  -7   6   4     5943.64     5885.75    131.58 o 
  -6   6   4        8.55        3.02     15.39 o 
  -5   6   4     4135.60     4182.04    140.63 o 
  -4   6   4     2960.17     2986.70     83.96 o 
  -3   6   4     1929.61     1931.21     66.30 o 
  -2   6   4     6567.66     6923.58    162.43 o 
  -1   6   4     1263.06     1288.09     67.24 o 
   0   6   4     3142.88     3099.45     84.06 o 
   1   6   4      194.95      200.27     26.40 o 
   2   6   4     6453.42     6504.23    136.09 o 
   3   6   4     4484.57     4442.91    106.37 o 
   4   6   4     5127.70     4902.05    101.93 o 
   5   6   4     4020.56     3804.42     88.59 o 
   6   6   4     2549.87     2479.08     71.49 o 
   7   6   4     6202.97     6368.59    137.06 o 
   8   6   4        7.03       35.25     18.90 o 
   9   6   4     4935.88     4869.05    111.09 o 
  10   6   4      995.96      989.96     64.52 o 
  11   6   4     2378.15     2764.13    111.57 o 
  12   6   4      900.49      853.77     71.59 o 
  13   6   4      198.34      162.63     40.16 o 
  14   6   4     1830.50     2087.13    147.53 o 
  15   6   4       15.64       51.59     60.60 o 
  16   6   4     2150.67     2233.04    205.96 o 
 -17   7   4     1549.46     1638.40    152.89 o 
 -16   7   4     1498.10     1532.98    113.98 o 
 -15   7   4     1789.90     1861.61    121.78 o 
 -14   7   4      254.78      246.17     50.58 o 
 -13   7   4     3140.11     3282.62    120.26 o 
 -12   7   4      131.34      103.53     31.87 o 
 -11   7   4     1910.47     1995.76     97.14 o 
 -10   7   4      626.77      650.04     56.78 o 
  -9   7   4     2348.17     2569.39    101.36 o 
  -8   7   4     5442.79     5464.81    133.11 o 
  -7   7   4      247.09      294.96     34.41 o 
  -6   7   4     9400.42     9731.37    211.19 o 
  -5   7   4      141.15      139.98     26.19 o 
  -4   7   4     7160.25     7188.52    178.07 o 
  -3   7   4     1323.04     1288.14     73.35 o 
  -2   7   4     3815.89     3711.81    200.46 o 
  -1   7   4     3964.25     3933.32    124.16 o 
   0   7   4      253.17      256.22     32.16 o 
   1   7   4    15865.67    16067.33    275.62 o 
   2   7   4      739.86      769.92     50.39 o 
   3   7   4     9870.83     9509.75    210.24 o 
   4   7   4     5012.84     5046.72    140.46 o 
   5   7   4     6031.07     6179.19    139.83 o 
   6   7   4     8104.57     8581.59    176.42 o 
   7   7   4       32.31       38.30     20.89 o 
   8   7   4    12390.92    12172.34    247.90 o 
   9   7   4      724.92      702.74     52.38 o 
  10   7   4     6324.69     6197.55    174.41 o 
  11   7   4     2829.53     2783.37    134.20 o 
  12   7   4     3131.24     3169.42    176.57 o 
  13   7   4     2416.63     2328.70    152.56 o 
  14   7   4       73.95      114.38     86.80 o 
 -15   8   4     1258.19     1294.47    190.19 o 
 -14   8   4     3771.41     4103.92    190.63 o 
 -13   8   4      601.39      474.32     62.91 o 
 -12   8   4     3687.29     3448.10    144.10 o 
 -11   8   4      484.66      537.14     66.31 o 
 -10   8   4     4251.01     4099.88    152.98 o 
  -9   8   4     2755.65     2680.72    128.34 o 
  -8   8   4     1445.97     1405.73     89.75 o 
  -7   8   4     6981.45     6991.49    202.42 o 
  -6   8   4      639.35      573.00     54.36 o 
  -5   8   4     8823.98     8751.27    208.03 o 
  -4   8   4     1666.55     1719.33     91.00 o 
  -3   8   4     4987.65     4959.91    184.37 o 
  -2   8   4     5396.23     5288.39    147.75 o 
  -1   8   4      638.23      538.26     62.30 o 
   0   8   4     5748.37     5530.76    156.50 o 
   1   8   4      762.83      631.83     85.51 o 
   2   8   4    12404.45    12481.21    263.47 o 
   3   8   4     1176.96     1268.22     77.24 o 
   4   8   4     5475.59     5572.55    153.11 o 
   5   8   4      758.81      716.25     58.95 o 
   6   8   4     1512.27     1478.14     84.38 o 
   7   8   4     6006.78     5973.24    196.00 o 
   8   8   4       58.03       15.26     23.13 o 
   9   8   4     7815.58     8187.83    244.83 o 
  10   8   4      838.01      980.43    108.29 o 
  11   8   4     3343.82     3416.05    189.60 o 
  12   8   4     1409.53     1339.94    129.68 o 
  13   8   4      715.97      543.37    104.10 o 
 -13   9   4     4024.02     4173.68    169.11 o 
 -12   9   4       84.70       83.85     56.28 o 
 -11   9   4     4935.80     4836.52    178.82 o 
 -10   9   4      475.42      449.04    133.04 o 
  -9   9   4     4179.03     4330.65    207.79 o 
  -8   9   4     3553.80     3633.27    144.63 o 
  -7   9   4      403.84      415.81     51.57 o 
  -6   9   4     6002.87     6165.94    177.26 o 
  -5   9   4      638.33      566.53     62.90 o 
  -4   9   4     4378.29     4166.72    136.67 o 
  -3   9   4     1915.07     1691.13     94.68 o 
  -2   9   4     2259.14     2060.42    127.78 o 
  -1   9   4     2590.13     2532.06    133.04 o 
   0   9   4     1792.05     1687.08     94.76 o 
   1   9   4     4537.50     4460.12    139.61 o 
   2   9   4      128.81      183.84     36.81 o 
   3   9   4     3900.15     3674.98    124.92 o 
   4   9   4       35.55       28.32     33.81 o 
   5   9   4      237.62      283.53     42.62 o 
   6   9   4     3364.84     3401.52    124.92 o 
   7   9   4        3.26       72.03     30.76 o 
   8   9   4     3332.26     3494.97    134.52 o 
   9   9   4      683.05      963.95    111.17 o 
  10   9   4     1392.57     1464.32    171.49 o 
  11   9   4     1356.04     1215.35    128.37 o 
 -11  10   4      503.61      437.66     92.47 o 
 -10  10   4      228.42      241.05     54.34 o 
  -9  10   4      665.75      561.21     71.85 o 
  -8  10   4      395.18      365.09     58.88 o 
  -7  10   4      767.30      846.95     73.61 o 
  -6  10   4       34.16       53.81     31.33 o 
  -5  10   4      968.61      957.94     78.05 o 
  -4  10   4      103.90       95.83     38.95 o 
  -3  10   4      376.76      456.34     73.82 o 
  -2  10   4      988.22     1025.18    134.01 o 
  -1  10   4      802.58      731.80     85.34 o 
   0  10   4     1274.46     1345.49     89.77 o 
   1  10   4      193.24      192.97     40.49 o 
   2  10   4     1499.69     1444.12     92.36 o 
   3  10   4      871.57      895.36     81.42 o 
   4  10   4      550.67      505.38     57.72 o 
   5  10   4      397.19      388.14     65.44 o 
   6  10   4      150.10      113.65     35.45 o 
   7  10   4      252.77      293.59     48.40 o 
   8  10   4        0.87       14.92     37.69 o 
   9  10   4      344.95      217.87     65.51 o 
  -7  11   4       36.32       98.39     38.57 o 
  -6  11   4        3.71       42.68     33.53 o 
  -5  11   4       20.69       44.21     32.26 o 
  -4  11   4      220.87      219.98     46.50 o 
  -3  11   4       57.73       63.44     33.74 o 
  -2  11   4       17.93        8.74     30.30 o 
  -1  11   4       35.64       12.60     28.10 o 
   0  11   4      100.24       79.20     33.78 o 
   1  11   4      192.11      194.59     44.53 o 
   2  11   4       46.48       63.09     33.70 o 
   3  11   4       83.42       69.84     33.96 o 
   4  11   4      452.07      346.49     53.70 o 
   5  11   4       48.61       67.71     36.13 o 
 -20   1   5      911.16      840.07     79.83 o 
 -19   1   5       32.24       20.48     37.33 o 
 -18   1   5      343.12      283.52     46.69 o 
 -17   1   5      423.84      444.62     52.17 o 
 -16   1   5      417.64      388.72     49.19 o 
 -15   1   5       71.33       50.63     24.91 o 
 -14   1   5     1264.84     1215.46    110.93 o 
 -13   1   5     1703.50     1639.15     88.70 o 
 -12   1   5      481.60      453.28     48.21 o 
 -11   1   5      592.56      542.75     73.72 o 
 -10   1   5     3099.60     3004.94    152.20 o 
  -9   1   5       27.67       36.35     13.04 o 
  -8   1   5     2641.12     2538.64     63.91 o 
  -7   1   5     4294.15     4528.95     79.65 o 
  -6   1   5     1543.02     1431.61     51.45 o 
  -5   1   5     1451.82     1442.83     37.22 o 
  -4   1   5     3639.17     3913.55    122.39 o 
  -3   1   5     2247.95     2199.35     46.95 o 
  -2   1   5      491.27      463.95     22.43 o 
  -1   1   5     8750.14     8974.74    142.67 o 
   0   1   5     3045.40     2948.14     54.91 o 
   1   1   5      621.49      646.67     27.87 o 
   2   1   5     1596.46     1570.20     34.25 o 
   3   1   5      358.89      396.11     33.47 o 
   4   1   5    23932.17    24888.80    372.91 o 
   5   1   5      254.04      293.07     15.31 o 
   6   1   5     9142.54     9533.79    146.57 o 
   7   1   5        1.61       19.29      8.51 o 
   8   1   5     2488.80     2432.74     56.83 o 
   9   1   5      323.99      309.15     23.12 o 
  10   1   5       15.48       13.29     18.39 o 
  11   1   5      587.30      645.66     58.52 o 
  12   1   5      580.33      504.41     54.00 o 
  13   1   5      296.87      289.72     75.18 o 
  14   1   5      411.88      378.39     98.32 o 
  15   1   5     1296.83     1113.16    141.20 o 
  16   1   5       10.65       -6.73     51.57 o 
  17   1   5      184.05      245.84     85.13 o 
  18   1   5      434.95      497.70    116.62 o 
 -20   2   5      929.41      865.84     78.50 o 
 -19   2   5     1807.22     1748.00    107.64 o 
 -18   2   5     2214.50     2163.52    159.68 o 
 -17   2   5     1068.41      862.60     71.90 o 
 -16   2   5     4122.30     3853.04    146.35 o 
 -15   2   5       55.00       89.04     29.73 o 
 -14   2   5     3373.48     3357.83    112.73 o 
 -13   2   5     1769.22     1897.46     83.64 o 
 -12   2   5     4448.37     4090.13    118.81 o 
 -11   2   5     5180.41     5130.57    240.98 o 
 -10   2   5     2347.91     2353.10     93.50 o 
  -9   2   5    10817.39    11089.71    167.58 o 
  -8   2   5      614.11      734.51     39.23 o 
  -7   2   5    10886.36    10794.59    185.27 o 
  -6   2   5     4066.92     4255.64     78.65 o 
  -5   2   5     2539.74     2350.50     52.07 o 
  -4   2   5    10447.60    10753.19    174.25 o 
  -3   2   5      546.43      586.99     26.34 o 
  -2   2   5     1696.51     1669.35     43.62 o 
  -1   2   5     1343.00     1363.28     36.05 o 
   0   2   5    18729.49    19512.67    314.75 o 
   1   2   5    15807.95    16149.01    265.14 o 
   2   2   5     1457.73     1281.65     38.87 o 
   3   2   5     6973.18     6992.61    145.01 o 
   4   2   5      326.98      339.14     20.77 o 
   5   2   5    10141.95    10447.20    159.05 o 
   6   2   5      301.41      303.05     22.30 o 
   7   2   5     9193.92     9252.28    149.14 o 
   8   2   5     1808.23     1790.40     82.63 o 
   9   2   5     5437.83     5256.07    120.66 o 
  10   2   5     4288.34     4234.47    107.06 o 
  11   2   5      540.63      477.06     71.05 o 
  12   2   5     4591.86     4756.51    177.55 o 
  13   2   5      416.86      521.06     71.21 o 
  14   2   5     5202.17     4783.34    248.42 o 
  15   2   5     1166.81     1061.16    164.44 o 
  16   2   5     1218.92     1387.94    166.07 o 
  17   2   5     1313.39     1496.92    171.79 o 
  18   2   5      205.40      146.53     80.84 o 
 -20   3   5     1366.53     1398.08     98.69 o 
 -19   3   5     2197.06     2204.45    121.43 o 
 -18   3   5      883.25      891.76     76.32 o 
 -17   3   5     5119.57     4984.82    205.56 o 
 -16   3   5      215.00      194.11     39.38 o 
 -15   3   5     4986.26     4754.86    187.20 o 
 -14   3   5     1239.63     1120.10     73.07 o 
 -13   3   5     1349.49     1329.32     77.94 o 
 -12   3   5     5533.51     5443.37    123.94 o 
 -11   3   5     5499.92     5650.60    124.29 o 
 -10   3   5     4486.69     4261.01    114.78 o 
  -9   3   5      677.94      707.84     34.29 o 
  -8   3   5    10170.97    10126.95    160.08 o 
  -7   3   5      763.37      713.81     34.70 o 
  -6   3   5     2730.67     2392.32     56.62 o 
  -5   3   5    25887.00    26325.58    389.54 o 
  -4   3   5     8601.84     8416.63    132.04 o 
  -3   3   5    15337.84    15451.46    236.47 o 
  -2   3   5     3662.81     4151.44     85.77 o 
  -1   3   5    34774.18    35555.02    573.32 o 
   0   3   5     5456.97     5441.25     93.27 o 
   1   3   5    22716.36    23330.14    314.78 o 
   2   3   5     8345.47     8274.33    131.23 o 
   3   3   5    14949.28    15554.31    288.03 o 
   4   3   5    24465.24    24675.67    336.63 o 
   5   3   5     1306.72     1387.01     44.52 o 
   6   3   5     9985.37    10264.82    163.46 o 
   7   3   5     4281.19     4415.03     88.90 o 
   8   3   5     9280.00     8833.80    262.55 o 
   9   3   5    11714.03    11457.16    234.13 o 
  10   3   5     1908.50     1883.94     81.99 o 
  11   3   5     5497.06     5557.32    170.84 o 
  12   3   5     1865.44     1523.78    208.83 o 
  13   3   5     6537.93     6767.01    355.01 o 
  14   3   5     1090.10     1183.91    140.88 o 
  15   3   5     1920.85     2246.24    199.46 o 
  16   3   5     1784.40     1779.26    183.34 o 
  17   3   5      738.61      637.05    120.37 o 
 -19   4   5      969.42     1002.82    102.45 o 
 -18   4   5     2273.33     2394.89    126.22 o 
 -17   4   5      116.13       94.85     34.55 o 
 -16   4   5     4974.88     4641.02    210.05 o 
 -15   4   5      979.46      998.16     73.67 o 
 -14   4   5     6719.99     6872.04    178.22 o 
 -13   4   5     6696.64     6507.05    216.42 o 
 -12   4   5     2086.54     2021.46     73.58 o 
 -11   4   5     8356.51     8383.29    167.98 o 
 -10   4   5     3467.01     3451.20    104.91 o 
  -9   4   5    18827.11    18578.04    271.86 o 
  -8   4   5     1013.97     1141.19     48.35 o 
  -7   4   5    12385.68    12471.00    212.08 o 
  -6   4   5    16446.13    17149.41    247.53 o 
  -5   4   5     5448.39     5285.87     97.35 o 
  -4   4   5    17859.22    18362.53    280.95 o 
  -3   4   5       13.19       22.74     13.24 o 
  -2   4   5    16785.08    17091.67    240.89 o 
  -1   4   5     1838.81     1796.60     45.11 o 
   0   4   5    13469.12    13662.20    199.59 o 
   1   4   5    20006.23    20671.22    287.11 o 
   2   4   5     3849.40     3920.55     78.99 o 
   3   4   5     7396.45     7171.66    123.07 o 
   4   4   5     1371.24     1538.64     58.52 o 
   5   4   5     8830.70     8727.17    157.77 o 
   6   4   5     1134.84     1238.47     63.99 o 
   7   4   5    14126.28    14293.21    221.47 o 
   8   4   5     5418.92     5360.52    108.69 o 
   9   4   5     2151.05     2114.58     79.88 o 
  10   4   5     9420.34     9581.55    195.07 o 
  11   4   5        1.00        1.77     19.60 o 
  12   4   5     7768.09     7536.83    242.43 o 
  13   4   5     1205.73     1199.90    106.17 o 
  14   4   5     5656.76     6283.27    291.85 o 
  15   4   5     2975.08     3026.89    264.82 o 
  16   4   5     1982.14     1990.57    197.00 o 
  17   4   5     2583.26     2691.05    473.32 o 
 -19   5   5     1281.06     1239.00    114.39 o 
 -18   5   5      518.22      672.65     86.75 o 
 -17   5   5     5582.17     5260.42    271.26 o 
 -16   5   5       33.52       17.91     28.28 o 
 -15   5   5     5876.56     5837.47    166.92 o 
 -14   5   5     3428.63     3437.99    119.56 o 
 -13   5   5     3861.70     3803.20    108.59 o 
 -12   5   5     3009.89     2991.06    104.99 o 
 -11   5   5      210.99      228.15     30.48 o 
 -10   5   5    10771.50    10837.95    230.82 o 
  -9   5   5       10.61       23.39     15.95 o 
  -8   5   5    16789.37    17096.77    256.83 o 
  -7   5   5     1696.50     1878.89     57.00 o 
  -6   5   5    15089.82    15445.28    231.39 o 
  -5   5   5     5729.33     5552.77    103.50 o 
  -4   5   5     2164.66     2088.70     65.03 o 
  -3   5   5    12735.79    12780.90    249.00 o 
  -2   5   5      389.60      372.96     31.05 o 
  -1   5   5    14389.68    14364.41    238.97 o 
   0   5   5     6163.06     6481.75    135.02 o 
   1   5   5     8820.48     8772.74    144.30 o 
   2   5   5     7555.45     7878.58    134.69 o 
   3   5   5      443.62      497.67     31.70 o 
   4   5   5     3269.45     3181.79     75.35 o 
   5   5   5      148.73      171.33     22.80 o 
   6   5   5     3650.98     3629.17     90.95 o 
   7   5   5     1064.88     1146.10     51.30 o 
   8   5   5     4829.91     4613.41    101.97 o 
   9   5   5     6798.96     6801.75    155.38 o 
  10   5   5     1157.91     1292.00     72.00 o 
  11   5   5     4939.78     4951.74    148.73 o 
  12   5   5       77.48       96.72     32.92 o 
  13   5   5     4719.70     4433.73    184.25 o 
  14   5   5     1761.38     1761.11    170.31 o 
  15   5   5     2017.72     1857.68    184.02 o 
  16   5   5     2026.08     2153.23    207.10 o 
 -18   6   5      818.35      932.95     93.74 o 
 -17   6   5      373.78      422.24     66.13 o 
 -16   6   5     2058.64     2283.00    137.95 o 
 -15   6   5        4.01        3.98     28.48 o 
 -14   6   5     2889.18     2603.93    124.20 o 
 -13   6   5     1147.47     1193.26     79.94 o 
 -12   6   5       35.37       21.02     22.53 o 
 -11   6   5       28.07       10.81     20.61 o 
 -10   6   5     2914.91     2681.38    116.26 o 
  -9   6   5     2145.68     2240.71     78.65 o 
  -8   6   5     1107.90     1069.80     84.36 o 
  -7   6   5     8517.74     8529.73    171.08 o 
  -6   6   5     2062.82     2216.48    107.78 o 
  -5   6   5     5903.06     5780.15    141.02 o 
  -4   6   5     2116.36     1959.56     68.83 o 
  -3   6   5     1748.28     1946.89     79.74 o 
  -2   6   5    11907.52    11702.21    210.37 o 
  -1   6   5      207.30      223.05     27.89 o 
   0   6   5     7398.78     7380.31    149.59 o 
   1   6   5     1190.03     1268.60     60.56 o 
   2   6   5     1548.25     1558.85     63.21 o 
   3   6   5     1858.20     1790.14     82.39 o 
   4   6   5     1627.08     1689.92     75.37 o 
   5   6   5     3078.62     3080.10     79.13 o 
   6   6   5        0.61       -4.71     16.00 o 
   7   6   5     5105.45     5294.79    122.57 o 
   8   6   5     1520.75     1587.28     62.86 o 
   9   6   5      839.08      893.29     60.58 o 
  10   6   5     2978.05     3044.31    161.92 o 
  11   6   5      358.19      392.83     50.43 o 
  12   6   5     2070.61     1948.54    102.31 o 
  13   6   5      292.34      273.30     62.12 o 
  14   6   5      264.76      331.99     68.28 o 
  15   6   5     1006.59     1147.32    206.88 o 
 -17   7   5      546.20      608.28     85.73 o 
 -16   7   5       21.13        2.28     34.72 o 
 -15   7   5      618.28      599.22     73.88 o 
 -14   7   5       13.80      -14.71     43.74 o 
 -13   7   5       32.18       96.43     31.50 o 
 -12   7   5       78.56      121.74     33.22 o 
 -11   7   5        3.63       -5.72     21.25 o 
 -10   7   5      420.36      558.82     66.14 o 
  -9   7   5       40.23       39.86     22.30 o 
  -8   7   5      746.22      834.59     56.35 o 
  -7   7   5        5.87       10.71     18.09 o 
  -6   7   5      242.28      248.79     33.29 o 
  -5   7   5     1155.40     1231.97     65.50 o 
  -4   7   5      884.66      925.01     56.16 o 
  -3   7   5      184.68      153.95     46.91 o 
  -2   7   5      735.26      688.32     53.63 o 
  -1   7   5       36.10       42.58     20.58 o 
   0   7   5      120.59      130.44     26.23 o 
   1   7   5      304.08      259.65     32.50 o 
   2   7   5      951.04      918.68     60.57 o 
   3   7   5      100.22       99.47     24.79 o 
   4   7   5      826.22      850.90     53.86 o 
   5   7   5      101.69      106.14     26.36 o 
   6   7   5     2005.66     2160.33    109.80 o 
   7   7   5       95.46       94.03     25.77 o 
   8   7   5     3508.75     3536.40    139.12 o 
   9   7   5     1566.96     1376.46     87.58 o 
  10   7   5      417.35      462.61     55.06 o 
  11   7   5      701.80      703.38     77.74 o 
  12   7   5       58.46       99.68     42.43 o 
  13   7   5      338.86      431.56    126.59 o 
  14   7   5       82.78      132.10     90.11 o 
 -15   8   5       73.23       54.49     38.18 o 
 -14   8   5       56.39       45.32     37.82 o 
 -13   8   5       51.01       76.74     34.05 o 
 -12   8   5      797.34      880.74     73.61 o 
 -11   8   5      175.98      143.82     34.25 o 
 -10   8   5        0.60       20.86     25.10 o 
  -9   8   5        1.56       14.38     22.34 o 
  -8   8   5      111.91       51.99     25.36 o 
  -7   8   5       35.30        5.37     23.00 o 
  -6   8   5      278.29      301.61     43.28 o 
  -5   8   5      243.86      218.60     36.77 o 
  -4   8   5      256.06      305.17     41.73 o 
  -3   8   5     1260.72     1284.88     78.24 o 
  -2   8   5       67.26       39.38     22.92 o 
  -1   8   5      527.01      521.50     51.80 o 
   0   8   5      182.79      197.48     35.06 o 
   1   8   5     1305.58     1173.54     74.10 o 
   2   8   5     1466.60     1511.03     84.94 o 
   3   8   5       14.22       30.85     23.73 o 
   4   8   5      255.14      231.05     42.96 o 
   5   8   5      137.23      102.21     29.67 o 
   6   8   5       32.21       -2.30     21.61 o 
   7   8   5        2.75       -1.39     22.06 o 
   8   8   5      401.43      356.49     66.26 o 
   9   8   5       96.88       82.45     38.20 o 
  10   8   5      281.50      283.75     66.22 o 
  11   8   5      172.19      150.76     56.05 o 
  12   8   5      234.26      256.85     65.51 o 
  13   8   5      288.87      551.57    154.61 o 
 -13   9   5      511.97      428.55     65.21 o 
 -12   9   5     1057.53     1249.45    102.73 o 
 -11   9   5      412.33      488.61     85.14 o 
 -10   9   5     1491.56     1641.75    154.91 o 
  -9   9   5      154.37      137.27     42.63 o 
  -8   9   5     1660.80     1666.31    156.73 o 
  -7   9   5      347.68      415.80     53.33 o 
  -6   9   5     2838.68     2893.61    148.26 o 
  -5   9   5      457.27      462.44     52.85 o 
  -4   9   5     1236.50     1208.93     82.05 o 
  -3   9   5     1430.77     1435.69     88.79 o 
  -2   9   5       59.48       21.05     34.11 o 
  -1   9   5      632.88      726.54     63.11 o 
   0   9   5     1186.00     1263.95     82.36 o 
   1   9   5      889.44      730.11     67.28 o 
   2   9   5     1623.61     1616.52     93.26 o 
   3   9   5      225.64      188.28     37.74 o 
   4   9   5      123.51      194.84     37.98 o 
   5   9   5        3.07      -13.49     23.76 o 
   6   9   5      205.34      162.04     36.86 o 
   7   9   5      399.49      386.79     62.61 o 
   8   9   5      722.14      745.88     83.76 o 
   9   9   5      405.31      364.43    112.33 o 
  10   9   5      354.72      285.49     71.37 o 
  11   9   5      825.08      803.89    108.24 o 
 -11  10   5     1734.70     1673.60    163.32 o 
 -10  10   5       48.42       65.95     39.58 o 
  -9  10   5     2442.76     2721.19    146.27 o 
  -8  10   5      166.77      157.52     41.90 o 
  -7  10   5     1319.29     1527.40    104.74 o 
  -6  10   5      910.44      963.04     78.23 o 
  -5  10   5     2808.37     2829.14    123.60 o 
  -4  10   5     2346.45     2409.37    133.58 o 
  -3  10   5      256.74      270.30     46.89 o 
  -2  10   5     3640.00     3567.87    203.71 o 
  -1  10   5      512.66      453.16     70.38 o 
   0  10   5     1715.87     1777.44    103.53 o 
   1  10   5     3144.83     3001.96    182.36 o 
   2  10   5     2664.48     2284.32    111.02 o 
   3  10   5     4237.93     4213.55    143.45 o 
   4  10   5      309.97      372.91     51.89 o 
   5  10   5     2056.53     2051.26    113.19 o 
   6  10   5      480.93      500.13     57.97 o 
   7  10   5     2145.13     2191.89    147.45 o 
   8  10   5      926.56      967.80     98.42 o 
  -7  11   5      986.02     1045.04     88.31 o 
  -6  11   5     2679.53     2605.65    137.08 o 
  -5  11   5     2853.98     2882.12    137.02 o 
  -4  11   5      485.26      517.37     62.44 o 
  -3  11   5     2567.91     2533.37    132.03 o 
  -2  11   5       18.23       -7.66     22.95 o 
  -1  11   5     2724.36     2677.38    128.26 o 
   0  11   5      497.51      551.89     68.25 o 
   1  11   5     1267.43     1386.84     96.63 o 
   2  11   5     2073.92     1961.86    114.36 o 
   3  11   5      417.07      378.22     55.89 o 
   4  11   5     1867.08     1758.59    118.84 o 
 -21   0   6      775.15      716.96    145.04 o 
 -20   0   6     4272.01     4458.73    224.14 o 
 -19   0   6      172.90      155.05     58.84 o 
 -18   0   6     7328.46     7578.95    291.88 o 
 -17   0   6       17.12       29.81     42.63 o 
 -16   0   6     5064.26     5281.79    221.36 o 
 -15   0   6     8089.24     7443.48    421.46 o 
 -14   0   6      906.13     1036.03    162.59 o 
 -13   0   6    13002.40    13323.07    728.92 o 
 -12   0   6      483.79      503.04     83.53 o 
 -11   0   6    17766.90    16671.54    445.14 o 
 -10   0   6     1695.43     1625.22     97.82 o 
  -9   0   6     5940.94     5703.35    241.39 o 
  -8   0   6     4261.10     3895.19    123.81 o 
  -7   0   6    12176.21    12389.00    256.62 o 
  -6   0   6    25655.85    26231.86    589.81 o 
  -5   0   6     3454.35     3648.04    116.23 o 
  -4   0   6     4458.67     4080.64    185.29 o 
  -3   0   6     1132.85      993.30     58.63 o 
  -2   0   6     7995.13     8166.10    321.67 o 
  -1   0   6    12065.12    11310.09    273.59 o 
   0   0   6     6927.13     7260.57    159.62 o 
   1   0   6     2035.43     1768.63     74.18 o 
   2   0   6        2.22        9.06     15.50 o 
   3   0   6     2015.98     1446.50     90.54 o 
   4   0   6    13072.56    13997.25    384.24 o 
   5   0   6      543.05      427.60    111.74 o 
   6   0   6     3297.65     3154.01    320.42 o 
   7   0   6     3534.66     3395.19    155.27 o 
   8   0   6     7292.70     7355.76    174.91 o 
   9   0   6       72.31       69.52     46.66 o 
  10   0   6    13456.98    13527.35    409.15 o 
  11   0   6      837.07      959.36    103.53 o 
  12   0   6     1221.50     1123.21    114.64 o 
  13   0   6     1811.51     1992.90    251.76 o 
  14   0   6     1720.38     1766.43    246.24 o 
  15   0   6     5412.14     5156.12    387.38 o 
  16   0   6        0.37       38.68     88.51 o 
  17   0   6     2926.99     3066.10    359.52 o 
  18   0   6      769.05      548.85    174.46 o 
 -21   1   6     1032.60     1001.94     95.66 o 
 -20   1   6       92.30      110.58     40.01 o 
 -19   1   6     3017.33     2845.08    156.20 o 
 -18   1   6        2.06       -7.70     25.73 o 
 -17   1   6     4601.21     4692.16    150.00 o 
 -16   1   6     1628.85     1683.55     96.90 o 
 -15   1   6      537.79      616.13     64.05 o 
 -14   1   6     6246.59     6570.77    192.01 o 
 -13   1   6      864.51      821.38    118.65 o 
 -12   1   6     8844.77     7603.24    605.05 o 
 -11   1   6      408.21      458.09     38.44 o 
 -10   1   6     7886.33     7752.12    146.04 o 
  -9   1   6     2174.92     2046.89     48.79 o 
  -8   1   6     4702.12     4616.07     84.34 o 
  -7   1   6    12116.72    12097.99    178.01 o 
  -6   1   6       57.03       33.65     10.43 o 
  -5   1   6    35338.95    34313.16    584.99 o 
  -4   1   6      485.69      578.18     36.99 o 
  -3   1   6    24758.88    25767.82    340.77 o 
  -2   1   6     3608.43     3366.95     69.48 o 
  -1   1   6     9312.28     9787.71    173.23 o 
   0   1   6    11231.31    11079.80    160.52 o 
   1   1   6     2820.27     2867.17     55.76 o 
   2   1   6    17893.69    18070.40    280.06 o 
   3   1   6       28.66       41.91     12.63 o 
   4   1   6    11820.25    11948.05    201.36 o 
   5   1   6     1968.52     1697.71     98.53 o 
   6   1   6      678.06      646.78     59.66 o 
   7   1   6    11847.67    11951.30    210.19 o 
   8   1   6     1448.65     1479.87     57.92 o 
   9   1   6     5311.76     5319.68    150.47 o 
  10   1   6      874.35      820.16     78.75 o 
  11   1   6     4786.48     4916.47    178.03 o 
  12   1   6     9138.69     9111.27    227.05 o 
  13   1   6     1313.94     1163.85    101.83 o 
  14   1   6     2783.95     2862.97    222.03 o 
  15   1   6      272.88      335.13     93.00 o 
  16   1   6     3015.79     2861.74    332.43 o 
  17   1   6      118.92       18.36     67.47 o 
 -20   2   6     1028.33     1253.27     94.53 o 
 -19   2   6        9.02        6.61     29.26 o 
 -18   2   6      503.95      505.57     58.94 o 
 -17   2   6      545.05      587.79     60.76 o 
 -16   2   6     3578.89     3705.19    128.05 o 
 -15   2   6      778.73      814.76     65.65 o 
 -14   2   6     1028.42     1052.16     85.59 o 
 -13   2   6     3077.31     3051.77    104.27 o 
 -12   2   6      155.25      110.35     35.11 o 
 -11   2   6     5470.78     5341.33    117.32 o 
 -10   2   6      410.33      475.34     35.21 o 
  -9   2   6     2960.05     2800.45     62.50 o 
  -8   2   6     2618.43     2510.11     58.48 o 
  -7   2   6     3115.50     3258.51     68.07 o 
  -6   2   6     7924.97     7702.96    124.69 o 
  -5   2   6     2434.91     2534.87     56.40 o 
  -4   2   6    12326.83    12272.95    179.06 o 
  -3   2   6     2003.65     1949.42     50.81 o 
  -2   2   6    10489.79    11036.73    195.27 o 
  -1   2   6     5733.31     5681.62    103.24 o 
   0   2   6     4018.84     4356.25     78.42 o 
   1   2   6    20653.24    20790.00    291.68 o 
   2   2   6      107.98      134.72     13.79 o 
   3   2   6    12352.51    12307.48    181.21 o 
   4   2   6     6971.30     7509.48    121.62 o 
   5   2   6     6668.56     6504.77    117.49 o 
   6   2   6     1966.17     1892.51     49.13 o 
   7   2   6     2067.71     2132.57     52.37 o 
   8   2   6     6660.66     6655.15    140.87 o 
   9   2   6        7.69       39.58     18.42 o 
  10   2   6     6205.41     6331.77    173.51 o 
  11   2   6     1758.09     1805.45    101.17 o 
  12   2   6     3008.25     3341.80    149.12 o 
  13   2   6     1569.36     1617.81    121.66 o 
  14   2   6      711.36      852.87    125.79 o 
  15   2   6     2339.07     2488.19    213.30 o 
  16   2   6        2.49      -17.76     67.46 o 
  17   2   6     1634.10     1769.93    193.88 o 
 -20   3   6      102.25      116.78     41.60 o 
 -19   3   6     1205.44     1163.08     88.83 o 
 -18   3   6       19.67       24.99     28.87 o 
 -17   3   6     2529.92     2447.33    112.03 o 
 -16   3   6      431.75      462.27     53.19 o 
 -15   3   6     1228.35     1215.00     80.69 o 
 -14   3   6      167.32      165.50     33.83 o 
 -13   3   6       21.79       43.39     22.64 o 
 -12   3   6      214.71      217.77     33.06 o 
 -11   3   6      291.79      316.48     32.45 o 
 -10   3   6     1007.20      971.23     74.62 o 
  -9   3   6      379.51      374.53     27.44 o 
  -8   3   6       28.74       32.94     13.06 o 
  -7   3   6        2.46       22.99     12.07 o 
  -6   3   6      389.94      433.54     27.71 o 
  -5   3   6      505.49      395.30     29.30 o 
  -4   3   6     3651.04     4009.83     77.93 o 
  -3   3   6     2133.13     2061.44     54.59 o 
  -2   3   6     3290.79     3335.28     67.97 o 
  -1   3   6     1160.69     1189.95     38.88 o 
   0   3   6     1903.03     1942.43     48.56 o 
   1   3   6     1086.83     1085.39     43.17 o 
   2   3   6    11872.65    12848.69    191.03 o 
   3   3   6      157.64      149.39     17.16 o 
   4   3   6      173.66      136.78     16.18 o 
   5   3   6     2837.15     2960.96    123.91 o 
   6   3   6      328.78      360.32     26.37 o 
   7   3   6     2184.87     2259.16     62.36 o 
   8   3   6      914.38      930.13     63.71 o 
   9   3   6     2038.72     2101.94     86.61 o 
  10   3   6     1679.31     1770.86     74.88 o 
  11   3   6      851.44      841.55     72.05 o 
  12   3   6       12.52       28.75     34.70 o 
  13   3   6       15.56       42.89     38.32 o 
  14   3   6        3.25        8.50     49.93 o 
  15   3   6       47.15        1.46     77.96 o 
  16   3   6      297.59      367.38    136.14 o 
  17   3   6       45.53      108.93     70.86 o 
 -19   4   6      192.16      192.50     45.48 o 
 -18   4   6       57.32      125.27     39.74 o 
 -17   4   6      602.38      687.51     66.62 o 
 -16   4   6       82.60       55.89     30.60 o 
 -15   4   6       84.05      108.48     32.85 o 
 -14   4   6      955.49      940.62     70.12 o 
 -13   4   6       21.19       51.98     27.16 o 
 -12   4   6       50.91       22.44     14.99 o 
 -11   4   6      983.18     1091.83     75.00 o 
 -10   4   6       65.29       46.23     19.64 o 
  -9   4   6      556.23      649.31     37.56 o 
  -8   4   6     2807.24     3046.91     97.06 o 
  -7   4   6      221.91      261.97     24.66 o 
  -6   4   6        1.54       -4.24     11.49 o 
  -5   4   6       61.43       75.12     15.42 o 
  -4   4   6     2314.34     2426.19     70.97 o 
  -3   4   6      651.43      762.51     43.00 o 
  -2   4   6      323.71      319.02     22.86 o 
  -1   4   6      592.56      660.97     35.07 o 
   0   4   6      169.96      234.80     20.64 o 
   1   4   6      109.14      118.46     16.87 o 
   2   4   6       23.08       15.21     12.37 o 
   3   4   6     1677.91     1627.55     62.33 o 
   4   4   6      590.59      617.56     34.55 o 
   5   4   6      448.07      470.79     31.08 o 
   6   4   6     1509.37     1507.17     61.94 o 
   7   4   6      182.81      192.37     23.70 o 
   8   4   6     1869.42     1923.46     78.66 o 
   9   4   6        0.15       14.88     19.14 o 
  10   4   6      138.19      166.52     29.98 o 
  11   4   6     2027.29     1897.92    108.08 o 
  12   4   6       21.06       22.09     36.53 o 
  13   4   6       75.86       57.51     43.24 o 
  14   4   6       16.76      -53.12     46.41 o 
  15   4   6      118.13       93.33     67.58 o 
  16   4   6       13.18      -14.15     68.83 o 
 -19   5   6     2141.48     2331.83    191.46 o 
 -18   5   6       23.03      -21.83     30.74 o 
 -17   5   6     1365.06     1444.82     96.06 o 
 -16   5   6       92.24       83.97     33.99 o 
 -15   5   6      877.98     1008.85     93.80 o 
 -14   5   6     1490.03     1692.36     95.02 o 
 -13   5   6      416.38      359.74     39.89 o 
 -12   5   6     1875.13     1903.40     90.69 o 
 -11   5   6      280.92      226.50     31.19 o 
 -10   5   6      325.34      306.57     34.20 o 
  -9   5   6     1992.40     1963.92     63.62 o 
  -8   5   6     1363.63     1273.56     53.04 o 
  -7   5   6     5644.80     5874.28    113.67 o 
  -6   5   6      184.87      197.44     26.89 o 
  -5   5   6    10803.00    10827.04    261.14 o 
  -4   5   6      682.09      580.36     46.36 o 
  -3   5   6     3336.21     3365.14     86.44 o 
  -2   5   6      891.94      873.99     48.11 o 
  -1   5   6     3499.69     3674.51    100.03 o 
   0   5   6     1114.67     1010.25     40.61 o 
   1   5   6      195.24      191.94     21.15 o 
   2   5   6      967.73      870.74     41.25 o 
   3   5   6        3.33       41.14     14.96 o 
   4   5   6      242.42      269.53     25.91 o 
   5   5   6      898.18      915.84     51.75 o 
   6   5   6     1322.75     1297.13     74.74 o 
   7   5   6     1978.25     2027.78     67.43 o 
   8   5   6      322.92      319.62     37.81 o 
   9   5   6     1427.62     1527.45     77.73 o 
  10   5   6       46.79       55.05     25.72 o 
  11   5   6      771.25      924.51     71.97 o 
  12   5   6      408.67      342.02     64.37 o 
  13   5   6     1388.37     1303.09    117.50 o 
  14   5   6      396.51      441.88     99.54 o 
  15   5   6        0.34      -58.64     49.63 o 
  16   5   6      722.21      693.71    127.80 o 
 -18   6   6     2675.17     2439.37    150.16 o 
 -17   6   6       67.92      143.11     45.72 o 
 -16   6   6     2225.94     2138.83    133.59 o 
 -15   6   6     2008.66     2170.45    131.52 o 
 -14   6   6     1087.30     1140.98     91.89 o 
 -13   6   6     3326.92     3636.91    123.24 o 
 -12   6   6      509.06      467.24     88.93 o 
 -11   6   6     4053.66     4083.49    126.84 o 
 -10   6   6      565.80      501.28     51.05 o 
  -9   6   6     1070.21     1060.55     60.54 o 
  -8   6   6     5848.87     5862.29    134.91 o 
  -7   6   6       10.57       -0.87     17.05 o 
  -6   6   6    13726.44    13982.55    247.20 o 
  -5   6   6      115.03      103.92     23.71 o 
  -4   6   6     7124.93     7353.47    175.39 o 
  -3   6   6     1679.42     1618.38     65.94 o 
  -2   6   6     2692.59     2762.62     81.65 o 
  -1   6   6     6524.57     6442.61    138.25 o 
   0   6   6      401.01      382.73     35.36 o 
   1   6   6     8372.70     8402.96    166.14 o 
   2   6   6        8.10        4.42     17.05 o 
   3   6   6     6440.22     6423.69    138.90 o 
   4   6   6     2447.60     2424.05    103.71 o 
   5   6   6     2864.12     2888.99     90.65 o 
   6   6   6     5517.89     5575.05    117.73 o 
   7   6   6     1344.28     1323.47     78.28 o 
   8   6   6     6016.88     6222.45    151.45 o 
   9   6   6      168.96      167.48     33.15 o 
  10   6   6     3954.64     3891.62    118.52 o 
  11   6   6      194.70      166.29     38.96 o 
  12   6   6      998.34     1106.45    107.96 o 
  13   6   6     1439.45     1587.12    131.57 o 
  14   6   6      576.77      529.70     86.12 o 
  15   6   6      860.46      930.04    136.58 o 
 -17   7   6     2525.30     2711.19    184.53 o 
 -16   7   6     1020.11      956.82     93.03 o 
 -15   7   6     1371.62     1374.23    107.04 o 
 -14   7   6     4216.43     3946.70    165.40 o 
 -13   7   6      134.15      125.77     35.42 o 
 -12   7   6     3903.71     4121.17    171.62 o 
 -11   7   6      214.11      206.24     38.21 o 
 -10   7   6     2622.36     2751.26    114.54 o 
  -9   7   6     1683.17     1778.42     84.13 o 
  -8   7   6     1461.34     1436.65     75.36 o 
  -7   7   6     4108.27     4132.64    115.92 o 
  -6   7   6      872.17      747.46     57.18 o 
  -5   7   6     2590.96     2617.01     85.84 o 
  -4   7   6      299.95      264.32     33.07 o 
  -3   7   6     6704.61     6887.33    151.61 o 
  -2   7   6     6730.54     6678.99    164.83 o 
  -1   7   6     3863.10     3769.69    103.84 o 
   0   7   6    13250.07    13504.72    244.75 o 
   1   7   6     2676.20     2597.23     85.42 o 
   2   7   6    15037.82    15470.83    272.50 o 
   3   7   6     2600.42     2617.84     86.68 o 
   4   7   6     6161.06     6139.21    141.42 o 
   5   7   6     3104.17     3102.05    132.42 o 
   6   7   6     2043.87     1942.20     88.50 o 
   7   7   6     7979.12     8032.14    204.11 o 
   8   7   6      252.84      146.19     62.25 o 
   9   7   6     6664.48     6620.48    184.15 o 
  10   7   6      228.65      209.28     42.64 o 
  11   7   6     5586.15     6122.80    267.13 o 
  12   7   6     1293.21     1491.03    157.20 o 
  13   7   6      698.68      630.26    108.74 o 
 -15   8   6     1225.23     1224.52    106.58 o 
 -14   8   6      709.43      704.48     80.80 o 
 -13   8   6     3327.07     3312.73    131.55 o 
 -12   8   6      158.04       54.73     42.91 o 
 -11   8   6     5147.25     5027.26    267.76 o 
 -10   8   6      623.06      641.10     63.20 o 
  -9   8   6     2807.51     2880.80    101.09 o 
  -8   8   6     3528.77     3477.04    108.62 o 
  -7   8   6     1910.25     1811.55     94.81 o 
  -6   8   6     3906.07     4149.01    219.27 o 
  -5   8   6        4.27       -2.68     19.32 o 
  -4   8   6     7237.20     7323.45    165.28 o 
  -3   8   6      504.76      457.51     49.11 o 
  -2   8   6     5022.05     5217.75    160.02 o 
  -1   8   6     4182.10     4434.09    133.12 o 
   0   8   6     1009.11      975.42     68.51 o 
   1   8   6    12225.43    11885.80    256.36 o 
   2   8   6      115.39      106.22     29.50 o 
   3   8   6     6254.46     5780.99    157.08 o 
   4   8   6      658.34      657.62     57.03 o 
   5   8   6     1332.98     1275.44     77.99 o 
   6   8   6     2338.78     2255.68     97.95 o 
   7   8   6      708.77      750.41    135.60 o 
   8   8   6     2795.37     2816.34    226.67 o 
   9   8   6        0.08       20.29     35.78 o 
  10   8   6     2691.85     2975.27    177.28 o 
  11   8   6      594.39      502.48    128.91 o 
  12   8   6     1915.65     1706.68    246.99 o 
 -13   9   6      303.52      260.18    105.48 o 
 -12   9   6     3770.77     3931.24    259.34 o 
 -11   9   6      159.10      177.85     60.77 o 
 -10   9   6     4913.25     5078.15    274.34 o 
  -9   9   6     1272.25     1132.77    113.14 o 
  -8   9   6     2057.32     2232.80    128.55 o 
  -7   9   6     3264.59     3296.27    127.00 o 
  -6   9   6      658.99      758.16     68.12 o 
  -5   9   6     3409.00     3452.59    126.72 o 
  -4   9   6      169.00      155.55     46.90 o 
  -3   9   6     1716.86     1688.16    149.33 o 
  -2   9   6     1464.44     1540.08     91.70 o 
  -1   9   6      779.60      746.87     65.49 o 
   0   9   6     1321.83     1133.06     77.74 o 
   1   9   6      157.83      172.76     36.29 o 
   2   9   6     6024.81     5856.94    166.43 o 
   3   9   6      574.75      625.51     59.01 o 
   4   9   6     1209.59     1340.25     84.91 o 
   5   9   6     1498.09     1460.27    109.62 o 
   6   9   6     1407.95     1283.75    105.19 o 
   7   9   6      938.24      959.15     93.10 o 
   8   9   6       78.58       43.01     56.18 o 
   9   9   6     2277.06     2146.57    150.80 o 
  10   9   6       96.54       65.90     50.88 o 
 -11  10   6     1362.43     1517.09    118.65 o 
 -10  10   6      495.16      536.01     71.65 o 
  -9  10   6      583.49      595.71     74.37 o 
  -8  10   6      542.79      519.40     62.17 o 
  -7  10   6      915.89      884.42     77.65 o 
  -6  10   6     1113.89     1057.08     89.48 o 
  -5  10   6        5.26       37.25     30.33 o 
  -4  10   6      981.99      972.53     78.51 o 
  -3  10   6      140.29       79.53     41.45 o 
  -2  10   6     1785.52     1921.07    154.22 o 
  -1  10   6      647.54      761.17     69.30 o 
   0  10   6      299.44      308.26     48.16 o 
   1  10   6     2401.39     2452.93    141.11 o 
   2  10   6      200.41      192.51     41.64 o 
   3  10   6      852.78      734.40     67.57 o 
   4  10   6      278.89      310.44     49.13 o 
   5  10   6      153.79      153.51     39.80 o 
   6  10   6      397.83      441.87     73.47 o 
   7  10   6      296.42      286.35     60.35 o 
  -6  11   6       70.47       38.72     34.69 o 
  -5  11   6      284.50      245.36     49.00 o 
  -4  11   6        2.08        7.61     29.62 o 
  -3  11   6      383.53      342.29     67.00 o 
  -2  11   6       35.20      -32.00     27.39 o 
  -1  11   6      554.61      607.47    102.37 o 
   0  11   6       50.37       65.74     33.75 o 
   1  11   6       53.44       46.83     34.18 o 
   2  11   6       44.50       35.69     33.97 o 
   3  11   6      436.75      393.58     71.19 o 
 -21   1   7      298.93      338.58     65.27 o 
 -20   1   7      354.01      282.09     51.65 o 
 -19   1   7      450.83      680.73     84.90 o 
 -18   1   7      419.96      387.31     65.33 o 
 -17   1   7      204.61      145.23     35.98 o 
 -16   1   7      552.96      736.30     82.84 o 
 -15   1   7      740.82      577.16     78.91 o 
 -14   1   7     2416.09     2252.92    210.92 o 
 -13   1   7      184.31      273.89     46.53 o 
 -12   1   7      211.37      198.00     32.50 o 
 -11   1   7     2994.93     3059.29     80.60 o 
 -10   1   7      287.60      316.83     20.36 o 
  -9   1   7      284.68      238.20     20.27 o 
  -8   1   7     6861.64     7326.82    122.80 o 
  -7   1   7     4004.06     4072.10     91.56 o 
  -6   1   7    10885.73    11732.53    176.05 o 
  -5   1   7      888.41      818.00     59.68 o 
  -4   1   7     6103.04     6071.66    103.59 o 
  -3   1   7      754.46      844.62     32.73 o 
  -2   1   7     3559.23     3406.56     85.94 o 
  -1   1   7       24.51       12.00     12.88 o 
   0   1   7     3954.41     3890.71     72.79 o 
   1   1   7     1805.78     1795.41     42.16 o 
   2   1   7     2723.10     2843.33     68.32 o 
   3   1   7      744.88      768.22     35.46 o 
   4   1   7     1006.80      964.23     39.43 o 
   5   1   7     1671.35     1736.50     55.98 o 
   6   1   7        2.99       -8.71     11.28 o 
   7   1   7     1730.50     1857.68     62.72 o 
   8   1   7      544.46      450.13     50.01 o 
   9   1   7      746.93      802.36     67.33 o 
  10   1   7     4424.52     4448.49    156.58 o 
  11   1   7      611.29      599.88     73.30 o 
  12   1   7      569.96      512.39     59.88 o 
  13   1   7       39.31       -2.41     35.26 o 
  14   1   7     1383.23     1089.31    140.57 o 
  15   1   7      215.02      215.72     79.19 o 
  16   1   7      139.76      247.49     89.17 o 
  17   1   7      142.29      122.10    117.80 o 
 -20   2   7     1726.23     1762.03    113.20 o 
 -19   2   7      639.43      690.36    102.02 o 
 -18   2   7     2322.72     2405.54    118.55 o 
 -17   2   7      882.46     1078.43     81.30 o 
 -16   2   7      113.18       88.94     37.93 o 
 -15   2   7     2716.85     2610.26    113.98 o 
 -14   2   7      907.60      931.80     82.35 o 
 -13   2   7     4619.95     4381.51    143.71 o 
 -12   2   7     1520.45     1624.43     83.44 o 
 -11   2   7     1508.12     1584.89     61.62 o 
 -10   2   7     1270.77     1255.78     55.69 o 
  -9   2   7      684.81      638.33     33.55 o 
  -8   2   7     6834.46     6584.05    115.24 o 
  -7   2   7      635.77      669.78     54.63 o 
  -6   2   7     3964.23     3881.76     77.62 o 
  -5   2   7     6716.11     6753.93    143.77 o 
  -4   2   7      536.49      480.81     30.29 o 
  -3   2   7    14226.59    14637.28    210.96 o 
  -2   2   7       11.21       35.55     11.00 o 
  -1   2   7    24663.49    26473.82    387.21 o 
   0   2   7     4584.02     4727.93     86.01 o 
   1   2   7     4136.55     3875.15     86.36 o 
   2   2   7    17358.01    18118.80    254.86 o 
   3   2   7     2194.31     2055.78     53.83 o 
   4   2   7    15693.93    16500.19    271.82 o 
   5   2   7        2.31      -15.98     12.63 o 
   6   2   7     7624.69     7820.17    155.94 o 
   7   2   7       14.12       23.75     18.03 o 
   8   2   7     7112.68     7143.54    150.70 o 
   9   2   7      122.83       97.81     32.92 o 
  10   2   7     1504.83     1715.50     99.17 o 
  11   2   7     2910.89     2976.30    153.35 o 
  12   2   7        5.16      -15.73     26.18 o 
  13   2   7     2704.64     2784.85    168.52 o 
  14   2   7       48.60       73.17     62.34 o 
  15   2   7     1874.92     1935.46    191.83 o 
  16   2   7     1460.25     1327.29    163.86 o 
  17   2   7      137.10       99.44     77.14 o 
 -20   3   7      259.99      319.85     55.45 o 
 -19   3   7     1983.02     1904.83    189.43 o 
 -18   3   7      367.81      441.77     61.96 o 
 -17   3   7      379.38      395.22     53.63 o 
 -16   3   7     4085.57     4351.35    224.22 o 
 -15   3   7       37.12       59.81     28.37 o 
 -14   3   7     3643.85     3648.97    144.27 o 
 -13   3   7     1904.15     1706.79     88.83 o 
 -12   3   7     3271.54     3352.98     93.56 o 
 -11   3   7     6039.55     6111.66    133.70 o 
 -10   3   7     2006.79     1835.21     64.57 o 
  -9   3   7    11667.26    11427.49    181.48 o 
  -8   3   7      712.57      715.74     37.71 o 
  -7   3   7    17417.26    17393.42    252.20 o 
  -6   3   7     3824.08     3647.47     77.17 o 
  -5   3   7    19891.37    19502.13    333.67 o 
  -4   3   7     3342.46     3051.81     67.39 o 
  -3   3   7     1583.22     1572.54     48.96 o 
  -2   3   7    10137.12     9691.03    152.50 o 
  -1   3   7      812.63      881.19     35.49 o 
   0   3   7    27109.12    28069.20    409.90 o 
   1   3   7     6646.75     6719.83    123.64 o 
   2   3   7     8373.17     8280.75    145.59 o 
   3   3   7    10616.99    10512.51    177.49 o 
   4   3   7     1546.56     1424.24     46.81 o 
   5   3   7    19281.21    19560.35    331.55 o 
   6   3   7       27.07       54.86     18.80 o 
   7   3   7    13050.86    12606.86    230.37 o 
   8   3   7      685.36      767.33     50.41 o 
   9   3   7     1115.16     1183.62     83.33 o 
  10   3   7     7590.54     7568.39    333.10 o 
  11   3   7      313.76      233.58     43.39 o 
  12   3   7     5588.67     5187.20    246.24 o 
  13   3   7        3.73      -37.12     34.70 o 
  14   3   7     3301.04     3367.47    250.30 o 
  15   3   7     2356.14     2754.11    234.93 o 
  16   3   7      915.62      987.51    202.96 o 
 -19   4   7     1619.64     1701.32    120.36 o 
 -18   4   7      997.21     1056.29     87.86 o 
 -17   4   7     3613.43     3653.17    134.14 o 
 -16   4   7      323.75      401.28     51.32 o 
 -15   4   7     6109.29     6138.77    217.37 o 
 -14   4   7      546.87      577.50     74.39 o 
 -13   4   7     9435.85     9426.11    217.79 o 
 -12   4   7     4629.44     4457.61    114.42 o 
 -11   4   7     1736.01     1720.56     84.72 o 
 -10   4   7    11426.12    11053.52    204.90 o 
  -9   4   7      641.90      662.64     39.37 o 
  -8   4   7    20861.85    20529.46    297.26 o 
  -7   4   7     3496.10     3462.78     79.26 o 
  -6   4   7    13241.00    12950.61    200.09 o 
  -5   4   7     6623.89     6831.45    134.97 o 
  -4   4   7      857.41      867.05     42.32 o 
  -3   4   7     5058.29     4592.10     89.92 o 
  -2   4   7        5.31       16.26     11.76 o 
  -1   4   7     5154.49     4941.69    101.14 o 
   0   4   7      594.06      575.84     39.03 o 
   1   4   7    15608.48    15474.11    229.49 o 
   2   4   7     6057.72     6147.67    112.95 o 
   3   4   7     2801.59     2795.52     67.52 o 
   4   4   7     9717.06     9592.98    159.62 o 
   5   4   7      598.11      642.12     36.08 o 
   6   4   7     9790.39     9727.17    177.11 o 
   7   4   7     1211.20     1413.20     66.70 o 
   8   4   7     9829.97     9625.12    195.51 o 
   9   4   7     4933.67     4884.88    126.27 o 
  10   4   7     1483.43     1696.30    104.12 o 
  11   4   7     6558.45     6600.27    192.89 o 
  12   4   7        0.34       -0.36     34.57 o 
  13   4   7     5988.20     6465.14    330.84 o 
  14   4   7       68.19       24.46     69.43 o 
  15   4   7     3676.91     4135.11    411.38 o 
  16   4   7     1809.79     1031.71    674.86 o 
 -19   5   7     1192.42     1256.96    118.53 o 
 -18   5   7     1832.46     2190.78    140.44 o 
 -17   5   7      628.18      655.42     81.76 o 
 -16   5   7     2677.73     2846.41    152.85 o 
 -15   5   7      118.67      182.15     52.58 o 
 -14   5   7     6480.90     6189.47    201.74 o 
 -13   5   7     3524.55     3697.66    122.13 o 
 -12   5   7     1824.08     1793.16     78.76 o 
 -11   5   7     2394.36     2450.50     83.43 o 
 -10   5   7     3823.71     3911.93    104.20 o 
  -9   5   7     7104.21     7002.30    133.88 o 
  -8   5   7      844.92      900.84     62.58 o 
  -7   5   7    13462.79    13391.42    211.26 o 
  -6   5   7     1416.66     1440.83     54.71 o 
  -5   5   7     2462.69     2397.46    110.22 o 
  -4   5   7     5133.16     5215.11    117.31 o 
  -3   5   7      436.45      453.15     35.94 o 
  -2   5   7     7940.92     7668.18    131.82 o 
  -1   5   7      131.17      141.89     18.84 o 
   0   5   7    12901.42    12949.05    222.67 o 
   1   5   7     4545.47     4650.77     95.23 o 
   2   5   7     3620.62     3668.40     82.91 o 
   3   5   7     4854.92     4747.57     99.00 o 
   4   5   7        5.59        7.11     14.08 o 
   5   5   7     8664.76     8881.53    157.04 o 
   6   5   7      992.11      869.46     56.34 o 
   7   5   7     6414.64     6229.57    214.09 o 
   8   5   7     2630.50     2789.01    112.19 o 
   9   5   7     2269.68     2394.42     95.66 o 
  10   5   7     3283.27     3207.37    127.57 o 
  11   5   7      574.53      501.09     86.15 o 
  12   5   7     2078.59     2448.65    158.42 o 
  13   5   7      107.48      107.34     49.69 o 
  14   5   7     3928.53     3766.26    265.20 o 
  15   5   7      564.19      765.75    129.01 o 
 -18   6   7       60.74       90.22     46.55 o 
 -17   6   7      719.40      679.79     80.60 o 
 -16   6   7      153.07      213.70     50.68 o 
 -15   6   7     1403.01     1519.09    151.87 o 
 -14   6   7       34.94       29.39     26.20 o 
 -13   6   7     2549.48     2631.39    129.30 o 
 -12   6   7     1307.38     1296.68    171.65 o 
 -11   6   7      380.51      298.89     40.20 o 
 -10   6   7     2673.76     2778.79    101.36 o 
  -9   6   7       64.26       53.44     21.13 o 
  -8   6   7     9551.38     9596.63    190.33 o 
  -7   6   7       65.03       58.10     21.90 o 
  -6   6   7     1829.31     1790.01     72.17 o 
  -5   6   7     4376.70     4282.31    138.25 o 
  -4   6   7      816.66      810.28     63.27 o 
  -3   6   7     1013.03      966.72     55.39 o 
  -2   6   7       59.84       30.50     18.46 o 
  -1   6   7     2213.52     2262.99     75.80 o 
   0   6   7      605.87      659.40     45.78 o 
   1   6   7     7793.06     7785.17    159.31 o 
   2   6   7     1810.52     1691.93     68.42 o 
   3   6   7       70.18      104.08     23.47 o 
   4   6   7     2372.44     2416.51     79.30 o 
   5   6   7      100.65      128.51     26.25 o 
   6   6   7     1962.18     2043.24     95.64 o 
   7   6   7     1172.27     1323.39     83.93 o 
   8   6   7     1726.80     1780.86     92.28 o 
   9   6   7     5545.96     5129.09    167.51 o 
  10   6   7      119.90      181.30     35.63 o 
  11   6   7     1030.18      964.57    100.40 o 
  12   6   7      113.93      150.19     54.77 o 
  13   6   7     1211.04     1392.70    154.56 o 
  14   6   7      269.02      228.35    136.12 o 
 -16   7   7      664.58      776.56    173.69 o 
 -15   7   7      240.69      224.97     51.31 o 
 -14   7   7      244.68      169.21     65.95 o 
 -13   7   7      258.08      243.97     60.71 o 
 -12   7   7        1.52        0.39     26.42 o 
 -11   7   7      238.43      246.42     49.42 o 
 -10   7   7      143.57      120.45     32.59 o 
  -9   7   7      389.16      453.58     44.90 o 
  -8   7   7      167.68      149.59     28.96 o 
  -7   7   7      279.28      282.89     35.48 o 
  -6   7   7      567.10      569.17     51.41 o 
  -5   7   7      352.74      357.11     41.04 o 
  -4   7   7      818.73      805.31     67.35 o 
  -3   7   7       20.27       17.08     19.18 o 
  -2   7   7     1092.35     1143.87     78.25 o 
  -1   7   7       17.94       -2.00     18.91 o 
   0   7   7     2029.64     1885.63     76.34 o 
   1   7   7      484.81      543.57     55.76 o 
   2   7   7      935.71      928.92     57.76 o 
   3   7   7      588.91      582.02     59.62 o 
   4   7   7      169.69      162.58     29.15 o 
   5   7   7     1548.50     1475.89     70.14 o 
   6   7   7      336.61      341.01     62.03 o 
   7   7   7     1518.10     1487.38     91.79 o 
   8   7   7      668.53      695.18     73.98 o 
   9   7   7      137.54      174.88     39.83 o 
  10   7   7      655.43      706.50     68.05 o 
  11   7   7        9.49       -5.09     48.32 o 
  12   7   7      260.66      232.67     76.41 o 
  13   7   7        1.20       12.41    130.51 o 
 -15   8   7       70.79      110.68     43.87 o 
 -14   8   7        4.82      -10.49     29.45 o 
 -13   8   7       46.83       -0.94     27.44 o 
 -12   8   7        0.69       -6.83     25.80 o 
 -11   8   7      612.29      634.66     63.20 o 
 -10   8   7       66.74      103.64     34.04 o 
  -9   8   7        1.45      -32.98     21.98 o 
  -8   8   7     1236.03     1091.27     69.28 o 
  -7   8   7      468.72      492.66     52.78 o 
  -6   8   7      626.73      720.12     61.57 o 
  -5   8   7     1949.58     1890.36     84.87 o 
  -4   8   7      527.45      531.75     47.29 o 
  -3   8   7      207.65      187.94     35.03 o 
  -2   8   7        1.18      -26.44     17.62 o 
  -1   8   7      130.93      176.56     40.38 o 
   0   8   7       16.52       29.09     21.63 o 
   1   8   7        1.44       -2.50     20.57 o 
   2   8   7        5.19      -28.33     18.89 o 
   3   8   7     1141.42     1105.52     74.20 o 
   4   8   7      295.35      264.16     40.23 o 
   5   8   7      123.56      113.43     31.05 o 
   6   8   7      992.24     1168.03    113.04 o 
   7   8   7       79.39       14.28     32.10 o 
   8   8   7       20.37       21.27     45.97 o 
   9   8   7       49.95       28.67     34.18 o 
  10   8   7       27.40       16.80     34.54 o 
  11   8   7      306.89      321.92    117.41 o 
 -13   9   7       76.81       79.55     41.71 o 
 -12   9   7      896.63      853.17    102.99 o 
 -11   9   7      661.89      736.87     80.59 o 
 -10   9   7      227.21      163.31     45.85 o 
  -9   9   7     3057.31     3230.90    147.36 o 
  -8   9   7        2.10       -1.46     25.40 o 
  -7   9   7     1487.00     1661.74     99.25 o 
  -6   9   7      107.51      118.04     35.19 o 
  -5   9   7      938.86      914.58     72.79 o 
  -4   9   7     2370.08     2229.39    135.31 o 
  -3   9   7       90.20       75.68     34.06 o 
  -2   9   7     2503.92     2418.81    124.29 o 
  -1   9   7      242.24      244.39     41.98 o 
   0   9   7     2192.57     1970.22    178.71 o 
   1   9   7       33.63       63.76     29.13 o 
   2   9   7      568.04      586.32     58.14 o 
   3   9   7     1295.05     1240.84     82.81 o 
   4   9   7        3.95        1.65     25.73 o 
   5   9   7     1644.66     1719.33    162.10 o 
   6   9   7      163.71      137.87     45.04 o 
   7   9   7     1508.39     1302.41    112.14 o 
   8   9   7      314.19      346.67    113.17 o 
   9   9   7      844.72      897.27     94.34 o 
 -10  10   7     1871.79     2142.83    140.06 o 
  -9  10   7        7.60       48.85     48.63 o 
  -8  10   7     2343.99     2395.13    128.03 o 
  -7  10   7     1442.60     1418.59     98.42 o 
  -6  10   7     2449.56     2536.81    218.03 o 
  -5  10   7     1294.98     1382.06     94.17 o 
  -4  10   7     1187.08     1338.02    113.44 o 
  -3  10   7     3974.41     3678.27    210.41 o 
  -2  10   7       51.70       26.34     28.51 o 
  -1  10   7     3853.89     3889.33    142.56 o 
   0  10   7      152.54      135.19     37.09 o 
   1  10   7     6083.08     5816.33    175.19 o 
   2  10   7      228.04      268.13     65.19 o 
   3  10   7      451.15      447.18     55.71 o 
   4  10   7     1367.88     1472.47    119.50 o 
   5  10   7       32.57        1.46     36.41 o 
   6  10   7     4044.38     4226.58    296.44 o 
   7  10   7      552.17      498.64     74.68 o 
  -6  11   7      737.52      765.26     76.33 o 
  -5  11   7     1020.85     1182.03     91.54 o 
  -4  11   7     2310.53     1804.53    136.93 o 
  -3  11   7       84.45       83.44     36.71 o 
  -2  11   7     2185.45     2206.81    125.25 o 
  -1  11   7       30.83       20.54     32.18 o 
   0  11   7     2840.73     2799.40    128.23 o 
   1  11   7      774.19      826.57     77.32 o 
   2  11   7     3537.76     3995.26    195.43 o 
 -21   0   8     1243.71     1344.78    143.25 o 
 -20   0   8     1184.28     1237.74    137.56 o 
 -19   0   8     7331.87     7595.27    302.70 o 
 -18   0   8      660.76      453.36    171.19 o 
 -16   0   8     5554.14     5753.25    236.73 o 
 -15   0   8     7687.70     7629.37    431.06 o 
 -14   0   8    10077.89     9700.75    491.47 o 
 -13   0   8     3483.46     3512.10    256.01 o 
 -12   0   8    14003.25    14469.53    622.23 o 
 -11   0   8       35.92       51.78     42.80 o 
 -10   0   8    14958.84    14794.62    494.58 o 
  -9   0   8     1142.44     1039.40     57.46 o 
  -8   0   8     3588.56     3567.99    125.50 o 
  -7   0   8     8103.67     8023.53    223.21 o 
  -6   0   8      284.53      254.24     40.67 o 
  -5   0   8    18137.42    18710.32    589.96 o 
  -4   0   8      898.42      979.75    109.16 o 
  -3   0   8    15665.21    15367.52    373.44 o 
  -1   0   8    11055.19    11297.35    241.41 o 
   0   0   8     5845.04     5349.13    132.83 o 
   1   0   8      829.47     1050.65     73.48 o 
   2   0   8    18999.23    19644.66    386.54 o 
   3   0   8      763.97      985.04     91.64 o 
   4   0   8    15706.62    16245.00    453.37 o 
   5   0   8     3054.21     3105.92    175.21 o 
   6   0   8     7599.37     7445.92    266.16 o 
   7   0   8      840.64      779.03     90.75 o 
   8   0   8     2058.36     2100.89    154.75 o 
   9   0   8     7750.22     7910.81    292.00 o 
  10   0   8        5.48        8.52     38.05 o 
  11   0   8    12540.26    12152.27    402.64 o 
  12   0   8     3015.36     2936.79    185.08 o 
  13   0   8     5086.63     5244.56    382.90 o 
  14   0   8     3437.03     3620.93    375.08 o 
  15   0   8      577.48      550.11    159.18 o 
  16   0   8     4955.94     4276.43    431.01 o 
 -20   1   8     2692.76     2654.49    148.80 o 
 -19   1   8       60.37       39.84     39.74 o 
 -18   1   8     2794.17     3310.70    312.03 o 
 -17   1   8      369.77      194.53     61.57 o 
 -16   1   8     4731.83     2120.66    170.25 o 
 -15   1   8     4944.32     4884.67    243.70 o 
 -14   1   8     1090.58      996.70     85.88 o 
 -13   1   8     6721.71     6976.33    175.67 o 
 -12   1   8     1165.38     1215.65     72.47 o 
 -11   1   8    10199.26    10516.38    192.84 o 
 -10   1   8      265.36      331.72     24.92 o 
  -9   1   8     9230.47     8797.42    145.50 o 
  -8   1   8     8337.31     8444.52    140.15 o 
  -7   1   8    19473.69    19865.66    280.51 o 
  -6   1   8    12383.22    12318.62    207.18 o 
  -5   1   8     1632.61     1740.64     59.21 o 
  -4   1   8    15251.84    14771.55    215.30 o 
  -3   1   8      400.16      302.13     22.60 o 
  -2   1   8    32621.39    34119.71    739.38 o 
  -1   1   8     9418.01     9487.41    159.55 o 
   0   1   8     7314.92     7778.80    126.31 o 
   1   1   8     8330.04     8025.16    159.22 o 
   2   1   8      471.48      494.29     20.38 o 
   3   1   8    15820.85    16318.01    285.35 o 
   4   1   8     5707.03     5916.39    148.28 o 
   5   1   8    10256.27    10434.30    189.81 o 
   6   1   8     4762.13     4753.83    135.75 o 
   7   1   8     2522.69     2354.70    103.56 o 
   8   1   8     9991.28    10467.97    245.25 o 
   9   1   8      454.08      418.57     51.81 o 
  10   1   8    12226.15    12037.36    279.41 o 
  11   1   8     1303.03     1257.68    106.50 o 
  12   1   8     4507.39     4383.17    190.69 o 
  13   1   8     2568.06     2364.15    170.63 o 
  14   1   8     1562.63     1620.82    176.55 o 
  15   1   8     2131.93     2286.70    214.84 o 
  16   1   8       55.67      110.12     73.68 o 
 -20   2   8      679.48      761.70     79.15 o 
 -19   2   8      846.90      808.13     83.59 o 
 -18   2   8       36.44       32.58     28.95 o 
 -17   2   8     2918.24     2926.72    153.59 o 
 -16   2   8      372.86      353.47     58.01 o 
 -15   2   8     1763.27     1666.58     94.82 o 
 -14   2   8     1427.26     1379.10     83.42 o 
 -13   2   8     1012.91     1091.69     83.77 o 
 -12   2   8     2194.22     2233.10     89.17 o 
 -11   2   8        5.25       12.04     16.29 o 
 -10   2   8    10138.56    10309.54    167.56 o 
  -9   2   8     1711.63     1649.12     53.43 o 
  -8   2   8     3531.87     3507.04     77.11 o 
  -7   2   8     6712.20     6678.60    118.17 o 
  -6   2   8     2002.86     2012.33     68.80 o 
  -5   2   8    16988.18    17422.79    249.99 o 
  -4   2   8       41.54       32.11     11.39 o 
  -3   2   8     9363.23     9349.36    161.47 o 
  -2   2   8     7335.72     7701.56    139.18 o 
  -1   2   8     4485.30     4342.92    102.71 o 
   0   2   8     9986.50    10149.64    158.48 o 
   1   2   8     3746.36     3857.97     76.55 o 
   2   2   8     8244.40     8251.02    134.38 o 
   3   2   8      173.27      198.20     15.21 o 
   4   2   8     7322.36     7242.82    145.47 o 
   5   2   8     3074.31     3204.50     85.08 o 
   6   2   8     1953.29     1861.30     67.73 o 
   7   2   8     8045.76     7948.15    234.40 o 
   8   2   8     4241.08     4360.45    165.88 o 
   9   2   8     2853.92     2847.38    116.44 o 
  10   2   8      153.59      118.14     36.47 o 
  11   2   8     4959.69     5175.59    197.16 o 
  12   2   8     1780.62     1685.68    107.72 o 
  13   2   8      544.25      581.74     81.47 o 
  14   2   8     1135.38     1048.44    302.88 o 
  15   2   8      311.44      474.04    106.98 o 
  16   2   8      664.09      631.09    127.66 o 
 -20   3   8      394.66      424.83     62.32 o 
 -19   3   8      123.86      145.46     40.33 o 
 -18   3   8      338.40      388.93     55.13 o 
 -17   3   8       13.65      -14.26     26.09 o 
 -16   3   8      570.90      552.45     70.83 o 
 -15   3   8      566.66      540.66     72.86 o 
 -14   3   8       50.31       76.97     27.89 o 
 -13   3   8      766.67      868.24     65.19 o 
 -12   3   8        0.45       -4.64     16.17 o 
 -11   3   8       15.32       53.58     19.98 o 
 -10   3   8       92.38       84.36     21.51 o 
  -9   3   8      475.86      476.57     32.62 o 
  -8   3   8       11.56       23.51     13.10 o 
  -7   3   8      234.88      251.74     23.86 o 
  -6   3   8      764.05      719.52     42.49 o 
  -5   3   8      817.34      977.30     43.25 o 
  -4   3   8     1577.74     1603.59     52.37 o 
  -3   3   8      675.80      615.52     35.93 o 
  -2   3   8     1843.36     1881.55     51.53 o 
  -1   3   8     3233.86     3293.90     76.60 o 
   0   3   8     1718.33     1757.94     74.44 o 
   1   3   8     2458.15     2318.86    134.33 o 
   2   3   8      493.52      627.99     31.34 o 
   3   3   8      125.49      116.15     16.74 o 
   4   3   8       29.30       36.52     22.27 o 
   5   3   8     3297.71     3489.91     94.38 o 
   6   3   8      107.16       87.90     27.69 o 
   7   3   8     1557.19     1572.01    108.02 o 
   8   3   8       98.05      120.95     34.42 o 
   9   3   8       80.61      120.24     36.34 o 
  10   3   8       30.71       40.42     29.17 o 
  11   3   8        4.85      -13.75     27.50 o 
  12   3   8      612.30      697.99     86.02 o 
  13   3   8      545.79      599.34     86.32 o 
  14   3   8        9.29       14.98     53.52 o 
  15   3   8       38.40       34.25     62.13 o 
  16   3   8        5.60       20.84     65.67 o 
 -19   4   8       40.49       31.68     35.06 o 
 -18   4   8        0.46       46.55     32.55 o 
 -17   4   8       22.16       59.69     32.34 o 
 -16   4   8       70.73       44.16     32.74 o 
 -15   4   8      138.16      121.19     51.76 o 
 -14   4   8      289.57      294.91     42.99 o 
 -13   4   8      645.61      648.47     58.13 o 
 -12   4   8      160.57      144.02     29.89 o 
 -11   4   8        0.22      -22.62     15.08 o 
 -10   4   8      422.23      425.28     38.62 o 
  -9   4   8      141.74      146.26     22.17 o 
  -8   4   8       16.93       -0.86     14.12 o 
  -7   4   8      191.34      211.12     23.79 o 
  -6   4   8       57.41       33.45     11.53 o 
  -5   4   8       86.16      115.50     18.59 o 
  -4   4   8       92.21      140.76     20.46 o 
  -3   4   8       76.81       77.92     16.42 o 
  -2   4   8      478.90      511.40     40.02 o 
  -1   4   8     1739.39     2061.93     60.34 o 
   0   4   8     3230.01     3448.53     77.12 o 
   1   4   8       89.04       89.73     17.44 o 
   2   4   8      187.01      232.46     23.49 o 
   3   4   8      555.18      543.39     33.15 o 
   4   4   8       71.29       81.53     16.84 o 
   5   4   8     1868.45     1875.22     76.64 o 
   6   4   8      374.54      350.79     36.92 o 
   7   4   8       93.87      111.08     27.20 o 
   8   4   8        2.96        4.46     25.87 o 
   9   4   8      355.84      361.85     51.24 o 
  10   4   8      913.45      991.45     94.20 o 
  11   4   8      182.29      140.74     58.89 o 
  12   4   8       43.55       15.47     37.35 o 
  13   4   8      245.07      320.03     66.36 o 
  14   4   8      108.72      107.99     69.51 o 
  15   4   8        5.03      -73.36     52.13 o 
 -19   5   8       61.63       56.93     44.14 o 
 -18   5   8      406.86      429.76     74.57 o 
 -17   5   8      317.02      386.56     62.03 o 
 -16   5   8      624.35      574.65    119.04 o 
 -15   5   8     1369.78     1210.29    122.27 o 
 -14   5   8      169.40      141.13     39.33 o 
 -13   5   8     1267.53     1131.26     87.50 o 
 -12   5   8       92.57       64.72     23.19 o 
 -11   5   8     3507.19     3342.42    106.89 o 
 -10   5   8        7.31      -13.86     15.98 o 
  -9   5   8      100.15      107.84     21.75 o 
  -8   5   8      260.39      255.67     27.71 o 
  -7   5   8        6.27        3.90     14.68 o 
  -6   5   8      994.60     1070.88     67.00 o 
  -5   5   8       30.83       36.29     17.32 o 
  -4   5   8      532.43      529.04     40.09 o 
  -3   5   8     1155.75     1166.51     58.53 o 
  -2   5   8     1983.25     1915.52     68.42 o 
  -1   5   8      404.75      407.11     29.53 o 
   0   5   8      164.94      187.60     27.27 o 
   1   5   8     1194.83     1148.23     47.21 o 
   2   5   8      760.14      828.33     44.10 o 
   3   5   8     1129.27     1039.45     61.06 o 
   4   5   8       91.68      105.50     20.67 o 
   5   5   8       49.87       69.80     24.15 o 
   6   5   8       45.13       36.67     22.31 o 
   7   5   8        7.18       -6.77     16.96 o 
   8   5   8      478.93      550.59     63.62 o 
   9   5   8        0.36       38.40     31.70 o 
  10   5   8     1353.90     1258.01     94.12 o 
  11   5   8      908.92      885.13     82.29 o 
  12   5   8      909.91     1004.49    106.96 o 
  13   5   8      753.74     1083.33    112.24 o 
  14   5   8     1062.57     1282.96    230.17 o 
 -18   6   8        1.34       33.58     37.12 o 
 -17   6   8      859.81      827.22     90.43 o 
 -16   6   8      506.51      481.32     88.22 o 
 -15   6   8     1788.70     1587.47    143.83 o 
 -14   6   8     2310.59     2298.82    133.74 o 
 -13   6   8      559.60      444.32     51.35 o 
 -12   6   8     1985.28     2066.82    104.58 o 
 -11   6   8        0.51        2.41     25.16 o 
 -10   6   8     3343.98     3475.25    121.24 o 
  -9   6   8     1035.81      957.96     58.37 o 
  -8   6   8     3125.17     3243.51    121.34 o 
  -7   6   8     3561.26     3805.81    104.78 o 
  -6   6   8      343.29      359.82     44.05 o 
  -5   6   8     3300.17     3356.12    127.18 o 
  -4   6   8     2436.20     2532.97     83.55 o 
  -3   6   8     4647.53     4942.29    120.19 o 
  -2   6   8     4518.69     4636.83    149.74 o 
  -1   6   8     4742.08     4667.81    115.67 o 
   0   6   8     6324.26     6514.74    143.09 o 
   1   6   8     1454.44     1498.52     66.58 o 
   2   6   8     4919.63     5110.91    122.31 o 
   3   6   8       21.19       36.36     22.61 o 
   4   6   8     4366.74     4393.71    111.48 o 
   5   6   8      347.31      346.76     47.86 o 
   6   6   8     3479.12     3584.95    122.38 o 
   7   6   8     1526.08     1628.79     93.55 o 
   8   6   8        7.07       33.99     26.22 o 
   9   6   8     3626.88     3396.05    158.07 o 
  10   6   8      288.09      223.45     57.14 o 
  11   6   8     3073.07     3286.66    234.51 o 
  12   6   8      379.37      321.27     83.40 o 
  13   6   8      624.36      641.96    132.75 o 
 -16   7   8     2960.27     2930.64    146.94 o 
 -15   7   8     1709.75     1779.80    157.13 o 
 -14   7   8      860.98      860.82     86.24 o 
 -13   7   8     3379.20     3391.73    129.70 o 
 -12   7   8       54.71       38.01     28.20 o 
 -11   7   8     3221.52     3139.91    116.84 o 
 -10   7   8      983.63      978.86     73.57 o 
  -9   7   8     5347.11     5293.94    136.36 o 
  -8   7   8     4460.77     4527.50    123.02 o 
  -7   7   8     3460.51     3391.50    103.29 o 
  -6   7   8     8090.10     8532.29    306.11 o 
  -5   7   8        3.91        7.75     19.97 o 
  -4   7   8    13648.31    13444.74    250.09 o 
  -3   7   8     1564.66     1591.52     74.54 o 
  -2   7   8     7899.71     8128.38    174.22 o 
  -1   7   8     7267.77     7390.93    162.45 o 
   0   7   8     4101.26     4061.42    111.03 o 
   1   7   8     6755.92     6628.56    150.64 o 
   2   7   8       11.88        6.75     20.44 o 
   3   7   8    10531.69    10437.70    207.15 o 
   4   7   8     1030.59      979.38     60.49 o 
   5   7   8     6778.92     6813.93    186.11 o 
   6   7   8     2983.17     3235.22    124.76 o 
   7   7   8     4385.55     4009.64    138.52 o 
   8   7   8     5931.06     6186.36    180.97 o 
   9   7   8      476.26      517.98     61.07 o 
  10   7   8     4602.23     4406.52    206.56 o 
  11   7   8      231.22      188.62     71.76 o 
  12   7   8     2747.33     3074.09    237.22 o 
 -15   8   8     1796.20     1998.16    172.42 o 
 -14   8   8     2822.55     3004.34    156.56 o 
 -13   8   8      139.92      100.49     52.98 o 
 -12   8   8     1860.44     1865.13    108.03 o 
 -11   8   8       18.18      -22.15     22.73 o 
 -10   8   8     5200.98     5168.28    159.25 o 
  -9   8   8     2812.06     2738.51    116.29 o 
  -8   8   8     7151.07     7155.12    171.03 o 
  -7   8   8     4462.78     4525.47    140.33 o 
  -6   8   8     3885.28     3924.46    117.23 o 
  -5   8   8     8025.98     7673.61    279.90 o 
  -4   8   8      103.65       83.39     26.65 o 
  -3   8   8     5744.57     5718.07    144.20 o 
  -2   8   8     4182.74     3940.57    114.91 o 
  -1   8   8     4978.18     4972.46    168.87 o 
   0   8   8     3308.79     3173.00    101.61 o 
   1   8   8     1692.83     1763.88     82.17 o 
   2   8   8     4895.59     4927.36    130.86 o 
   3   8   8      575.15      667.58     52.87 o 
   4   8   8     4478.57     4416.39    147.44 o 
   5   8   8     2043.44     1930.40    120.19 o 
   6   8   8     3200.51     3364.98    158.33 o 
   7   8   8     5311.33     5201.63    209.63 o 
   8   8   8     1268.50     1287.42    105.72 o 
   9   8   8     4876.26     5008.27    221.54 o 
  10   8   8       92.86      105.09     89.27 o 
  11   8   8     3205.85     3565.35    368.89 o 
 -13   9   8     1439.73     1644.58    122.62 o 
 -12   9   8       88.74       70.28     41.40 o 
 -11   9   8     2913.38     3144.40    149.14 o 
 -10   9   8       87.66       97.90     41.76 o 
  -9   9   8     4300.29     4312.11    260.65 o 
  -8   9   8      943.01      994.21     78.35 o 
  -7   9   8     1754.39     1867.57    139.00 o 
  -6   9   8     3587.26     3664.22    130.85 o 
  -5   9   8        1.79        8.90     22.99 o 
  -4   9   8     3003.60     3079.64    122.03 o 
  -3   9   8      128.39      160.72     35.95 o 
  -2   9   8     1018.17     1011.11     75.96 o 
  -1   9   8     2052.32     1999.06    100.81 o 
   0   9   8      255.37      223.01     50.73 o 
   1   9   8     3534.12     3751.56    132.13 o 
   2   9   8      721.12      770.07     65.78 o 
   3   9   8     1777.78     1689.40     96.30 o 
   4   9   8      382.19      406.74     63.50 o 
   5   9   8     2627.37     2721.00    254.46 o 
   6   9   8     1107.78     1231.09    109.08 o 
   7   9   8     1336.51     1355.26    114.03 o 
   8   9   8     3243.81     3159.74    165.24 o 
   9   9   8      182.59      231.89     56.68 o 
 -10  10   8     1368.60     1510.57    119.00 o 
  -9  10   8      148.32      221.16     53.16 o 
  -8  10   8      328.52      409.50     63.05 o 
  -7  10   8     1242.46     1375.93     97.62 o 
  -6  10   8      522.20      532.50     61.65 o 
  -5  10   8     1682.41     1465.15    126.93 o 
  -4  10   8       23.25       12.31     28.91 o 
  -3  10   8     1432.57     1452.15    103.07 o 
  -2  10   8        8.67       -3.76     25.80 o 
  -1  10   8      627.96      574.37     61.76 o 
   0  10   8      110.40      110.26     35.42 o 
   1  10   8        3.46       37.98     30.29 o 
   2  10   8      680.35      597.70     62.23 o 
   3  10   8      260.80      316.28     63.37 o 
   4  10   8     2031.28     1863.19    198.07 o 
   5  10   8      167.08      165.08     53.10 o 
   6  10   8      419.27      363.23     69.21 o 
  -4  11   8      612.72      524.48     74.00 o 
  -3  11   8      227.00      208.42     45.67 o 
  -2  11   8      492.80      419.02     57.76 o 
  -1  11   8      110.57      133.16     52.07 o 
   0  11   8       19.73       52.01     35.23 o 
 -20   1   9      474.55      275.56     81.19 o 
 -19   1   9       28.59       39.89     35.62 o 
 -18   1   9      305.65       49.57     86.09 o 
 -17   1   9       54.18       38.19     27.80 o 
 -16   1   9       17.94       -3.73     23.79 o 
 -15   1   9     1460.44     1618.42     94.29 o 
 -14   1   9       51.58       17.83     22.44 o 
 -13   1   9     1303.50     1228.34     75.94 o 
 -12   1   9     2299.62     2250.97     92.90 o 
 -11   1   9      514.27      570.81     41.40 o 
 -10   1   9     4155.79     4316.34    113.04 o 
  -9   1   9       29.84       23.20     13.45 o 
  -8   1   9     9242.15     9582.29    158.94 o 
  -7   1   9       24.26       32.57     12.73 o 
  -6   1   9      428.16      399.47     28.50 o 
  -5   1   9     1301.01     1321.70     58.27 o 
  -4   1   9       49.53       83.44     15.22 o 
  -3   1   9     1463.88     1473.32     47.35 o 
  -2   1   9     1610.62     1721.60     55.43 o 
  -1   1   9       56.39       19.96     10.30 o 
   0   1   9        0.72        0.48     11.49 o 
   1   1   9     1311.96     1174.56     37.07 o 
   2   1   9       64.67       67.72     10.01 o 
   3   1   9     3231.19     3308.72     93.34 o 
   4   1   9     2970.83     2905.68     81.04 o 
   5   1   9     3209.54     3257.60    115.53 o 
   6   1   9     1318.37     1104.10     78.72 o 
   7   1   9      527.76      447.15     55.33 o 
   8   1   9     1451.69     1604.90     98.40 o 
   9   1   9      227.75      223.35     43.10 o 
  10   1   9     1702.83     1795.25    108.46 o 
  11   1   9      461.01      513.29     64.35 o 
  12   1   9       56.55      101.46     46.83 o 
  13   1   9      285.05      229.70     60.54 o 
  14   1   9       86.01        9.91     58.21 o 
  15   1   9      364.58      453.99    107.21 o 
  16   1   9      557.68      588.53    123.36 o 
 -20   2   9        6.84       -8.98     30.56 o 
 -19   2   9     1285.34     1297.84    104.48 o 
 -18   2   9      319.43      376.09     71.75 o 
 -17   2   9      464.32      468.39     55.73 o 
 -16   2   9     3610.23     3329.65    126.65 o 
 -15   2   9      221.26      230.81     44.96 o 
 -14   2   9     1513.48     1586.27    108.36 o 
 -13   2   9       25.95        1.59     20.24 o 
 -12   2   9     3125.23     3055.99    118.56 o 
 -11   2   9     1179.04     1128.53     58.94 o 
 -10   2   9        3.70       13.12     13.10 o 
  -9   2   9     1332.21     1248.41     53.09 o 
  -8   2   9        1.42        3.64     11.65 o 
  -7   2   9    12792.32    13256.06    256.01 o 
  -6   2   9     1604.43     1544.96     50.88 o 
  -5   2   9     9183.30     9718.62    158.17 o 
  -4   2   9     4563.66     4816.15    107.89 o 
  -3   2   9     3948.22     3956.06     88.50 o 
  -2   2   9     8544.61     7862.88    249.83 o 
  -1   2   9     2072.07     2318.09     57.87 o 
   0   2   9    11526.78    11930.22    184.44 o 
   1   2   9     2439.07     2575.79     60.21 o 
   2   2   9    11459.75    11362.32    177.53 o 
   3   2   9     7650.35     7191.48    147.45 o 
   4   2   9     2709.01     2756.60     93.37 o 
   5   2   9     5751.74     5592.65    125.00 o 
   6   2   9     1738.95     1798.84    101.09 o 
   7   2   9      737.71      725.34     66.52 o 
   8   2   9      575.17      764.68     81.92 o 
   9   2   9     1595.72     1666.26    122.28 o 
  10   2   9     3047.00     3129.09    149.71 o 
  11   2   9      461.84      524.33     65.53 o 
  12   2   9      745.78      776.50     76.38 o 
  13   2   9       32.92       57.16     58.82 o 
  14   2   9     2068.20     2446.67    544.39 o 
  15   2   9      657.04      851.72    138.57 o 
  16   2   9      192.59      139.10     86.99 o 
 -20   3   9     1664.10     1804.79    117.82 o 
 -19   3   9      260.70      276.52     49.48 o 
 -18   3   9     1272.88     1095.54    102.89 o 
 -17   3   9     1832.24     1828.17    129.92 o 
 -16   3   9     1382.55     1276.09     92.39 o 
 -15   3   9     4419.40     4422.84    142.59 o 
 -14   3   9       30.32       26.87     24.21 o 
 -13   3   9     9206.42     9273.62    217.32 o 
 -12   3   9      965.02      964.89     56.98 o 
 -11   3   9     1610.00     1489.73     69.87 o 
 -10   3   9     4636.39     4528.39    120.52 o 
  -9   3   9     1926.96     1940.31     59.82 o 
  -8   3   9    13141.31    12734.62    201.90 o 
  -7   3   9      193.51      162.36     24.28 o 
  -6   3   9    13699.28    14129.83    216.77 o 
  -5   3   9     7560.48     7312.85    130.20 o 
  -4   3   9     9509.08     9705.45    159.99 o 
  -3   3   9     7164.91     6936.68    136.10 o 
  -2   3   9     1507.44     1836.01     54.56 o 
  -1   3   9    10295.33    10071.96    163.84 o 
   0   3   9      181.98      150.86     19.20 o 
   1   3   9    11226.19    10927.83    188.09 o 
   2   3   9     6358.22     6357.28    116.17 o 
   3   3   9     2253.66     2213.68     94.90 o 
   4   3   9     8878.78     8628.76    178.95 o 
   5   3   9      264.69      337.56     34.88 o 
   6   3   9     8331.98     8389.66    264.17 o 
   7   3   9     1439.14     1462.49     93.65 o 
   8   3   9     6152.24     6469.64    186.63 o 
   9   3   9     2782.77     2795.84    195.91 o 
  10   3   9     2047.46     2192.08    134.92 o 
  11   3   9     5763.73     6018.34    189.08 o 
  12   3   9       70.36       31.98     42.01 o 
  13   3   9     1797.81     1936.13    149.55 o 
  14   3   9        4.17      -17.09     54.27 o 
  15   3   9     1969.05     2159.88    218.18 o 
 -19   4   9     1925.46     1969.70    121.26 o 
 -18   4   9     1827.20     1712.08    109.69 o 
 -17   4   9     1980.49     1955.75    133.73 o 
 -16   4   9     5818.17     5812.19    223.66 o 
 -15   4   9      262.04      290.09     44.57 o 
 -14   4   9     6219.01     6271.32    175.38 o 
 -13   4   9     1633.06     1648.68    117.09 o 
 -12   4   9     4244.37     4013.24    123.89 o 
 -11   4   9     8606.00     8525.89    321.12 o 
 -10   4   9     1588.40     1539.41     72.10 o 
  -9   4   9     6637.52     6566.26    127.53 o 
  -8   4   9       71.01       70.79     18.54 o 
  -7   4   9    12600.23    13041.05    230.43 o 
  -6   4   9     1799.02     1702.37     82.63 o 
  -5   4   9     3533.14     3592.92     82.95 o 
  -4   4   9     7728.10     7642.63    167.16 o 
  -3   4   9     1729.73     1615.59     79.07 o 
  -2   4   9     6735.37     6668.19    123.37 o 
  -1   4   9      271.91      279.82     25.99 o 
   0   4   9    10172.56    10315.58    170.56 o 
   1   4   9      807.36      803.44     48.71 o 
   2   4   9     5564.44     5471.06    110.04 o 
   3   4   9     6887.57     6754.04    126.06 o 
   4   4   9      535.64      552.19     44.89 o 
   5   4   9    10375.69    10514.15    226.73 o 
   6   4   9      157.18      166.47     31.60 o 
   7   4   9    10449.03    10868.66    451.83 o 
   8   4   9      288.55      285.65     54.44 o 
   9   4   9     6558.97     6707.92    224.88 o 
  10   4   9     5239.05     4930.15    190.59 o 
  11   4   9     2283.39     2332.87    132.85 o 
  12   4   9     4070.07     3933.72    182.39 o 
  13   4   9       16.24       23.34     43.47 o 
  14   4   9     4305.44     4248.64    271.71 o 
  15   4   9      673.33      804.78    140.65 o 
 -18   5   9     1037.21     1050.18     99.89 o 
 -17   5   9     2447.05     2321.44    182.08 o 
 -16   5   9      173.06      185.12     51.34 o 
 -15   5   9     5244.79     5190.21    185.01 o 
 -14   5   9        1.53      -24.07     32.57 o 
 -13   5   9     3768.64     3836.85    146.52 o 
 -12   5   9     2343.03     2446.73     98.00 o 
 -11   5   9       86.48       82.24     26.91 o 
 -10   5   9     2131.75     2140.33     91.51 o 
  -9   5   9     1067.92     1042.90     59.88 o 
  -8   5   9     4437.46     4451.14    127.58 o 
  -7   5   9      801.03      867.63     79.86 o 
  -6   5   9     5242.99     5204.58    122.59 o 
  -5   5   9     1249.11     1333.93     68.04 o 
  -4   5   9     4709.94     5008.52    118.39 o 
  -3   5   9     7509.49     7526.35    154.57 o 
  -2   5   9      919.17      882.35     55.92 o 
  -1   5   9     7617.04     7549.73    154.16 o 
   0   5   9      370.48      391.71     31.60 o 
   1   5   9     9821.84     9941.42    169.79 o 
   2   5   9    13040.66    13154.18    212.03 o 
   3   5   9      211.46      212.12     31.82 o 
   4   5   9     7514.15     7563.83    165.65 o 
   5   5   9      685.25      699.88     56.71 o 
   6   5   9     2196.07     2247.80     88.87 o 
   7   5   9      113.54       88.39     26.61 o 
   8   5   9     3602.01     3771.30    203.76 o 
   9   5   9     1464.64     1402.62     99.30 o 
  10   5   9     2232.79     2510.36    138.34 o 
  11   5   9     3459.95     3995.70    155.49 o 
  12   5   9      319.29      449.99    123.50 o 
  13   5   9     2971.19     3051.23    192.70 o 
  14   5   9        0.98      -42.70     44.92 o 
 -17   6   9     1190.50     1451.59    233.40 o 
 -16   6   9     1237.83     1169.41    101.18 o 
 -15   6   9      508.86      495.27     71.02 o 
 -14   6   9     3512.65     3190.60    144.42 o 
 -13   6   9      461.28      442.79     52.99 o 
 -12   6   9     1995.10     2046.72    105.65 o 
 -11   6   9      681.25      687.10    104.44 o 
 -10   6   9     1241.14     1324.70     81.16 o 
  -9   6   9     3375.89     3110.98    100.76 o 
  -8   6   9     1267.90     1277.44     68.49 o 
  -7   6   9     1134.30      922.67    105.45 o 
  -6   6   9       61.86       40.04     20.85 o 
  -5   6   9     1096.03     1203.61     65.91 o 
  -4   6   9      907.25      911.54     56.54 o 
  -3   6   9      117.36      105.46     24.48 o 
  -2   6   9     3971.65     4009.49    106.90 o 
  -1   6   9      255.24      249.63     32.09 o 
   0   6   9     1205.15     1202.75     63.85 o 
   1   6   9      412.87      426.36     39.39 o 
   2   6   9     1254.99     1276.57     62.01 o 
   3   6   9      781.84      759.65     64.50 o 
   4   6   9       90.04       56.90     27.91 o 
   5   6   9      773.20      776.74     74.08 o 
   6   6   9      223.37      196.24     38.62 o 
   7   6   9     1697.91     1816.84     96.07 o 
   8   6   9       67.77       44.75     31.94 o 
   9   6   9     1396.79     1392.88    120.21 o 
  10   6   9     1342.54     1449.00    124.78 o 
  11   6   9      458.53      531.93    102.27 o 
  12   6   9     2694.84     2775.41    222.87 o 
  13   6   9       33.29       79.68     66.69 o 
 -16   7   9       94.60       92.67     45.16 o 
 -15   7   9       16.74        6.20     33.72 o 
 -14   7   9       10.08       40.86     33.70 o 
 -13   7   9      547.58      547.97     59.46 o 
 -12   7   9      163.55      191.09     40.23 o 
 -11   7   9       11.41       28.92     34.52 o 
 -10   7   9        4.59       21.53     24.89 o 
  -9   7   9      633.97      649.52     53.93 o 
  -8   7   9       57.69       47.41     25.47 o 
  -7   7   9       35.98       26.48     21.57 o 
  -6   7   9      779.85      748.21     60.20 o 
  -5   7   9      124.90      162.64     29.27 o 
  -4   7   9      129.95      151.71     33.51 o 
  -3   7   9      210.78      231.16     36.02 o 
  -2   7   9      189.22      168.32     30.42 o 
  -1   7   9     2003.54     2042.15    107.00 o 
   0   7   9      880.85      945.29     59.99 o 
   1   7   9     3883.10     3736.51    107.16 o 
   2   7   9     1023.76     1058.30     66.14 o 
   3   7   9      177.92      169.20     30.32 o 
   4   7   9       12.78       12.97     26.13 o 
   5   7   9      160.65      106.78     35.65 o 
   6   7   9        4.34        0.72     25.60 o 
   7   7   9        0.43       22.29     33.12 o 
   8   7   9      602.52      651.65     66.88 o 
   9   7   9        8.96       13.69     36.24 o 
  10   7   9       35.76       48.54     40.19 o 
  11   7   9       31.69       61.03     62.11 o 
  12   7   9      275.30      286.73     89.46 o 
 -14   8   9      113.29       42.55     40.55 o 
 -13   8   9      260.12      226.94     47.34 o 
 -12   8   9      240.83      222.91     45.28 o 
 -11   8   9       36.95       55.76     32.68 o 
 -10   8   9       29.19       35.95     29.63 o 
  -9   8   9      840.06      810.05     69.56 o 
  -8   8   9      383.38      407.24     46.62 o 
  -7   8   9        1.58       -9.55     19.64 o 
  -6   8   9       11.19       10.87     23.30 o 
  -5   8   9      147.70       90.29     29.03 o 
  -4   8   9      148.35      174.50     36.41 o 
  -3   8   9        0.24      -22.42     18.98 o 
  -2   8   9      960.23      994.91     64.94 o 
  -1   8   9      516.82      574.09     50.88 o 
   0   8   9       16.79       -4.05     20.78 o 
   1   8   9       44.41       31.90     23.86 o 
   2   8   9       66.37       44.20     25.15 o 
   3   8   9      253.89      182.55     41.04 o 
   4   8   9        4.89       -8.98     26.29 o 
   5   8   9      483.11      475.43     58.56 o 
   6   8   9       89.64       80.62     36.34 o 
   7   8   9      334.14      241.59     47.67 o 
   8   8   9     1423.89     1384.11    112.06 o 
   9   8   9      205.46      357.44    158.57 o 
  10   8   9      121.27      123.96     64.95 o 
 -12   9   9      133.17      136.70     47.84 o 
 -11   9   9      962.53     1099.85     99.53 o 
 -10   9   9     1221.67     1171.25    100.40 o 
  -9   9   9      313.54      222.18     51.42 o 
  -8   9   9     1610.73     1404.62     93.49 o 
  -7   9   9        5.22      -17.98     23.47 o 
  -6   9   9     1548.50     1398.80    111.99 o 
  -5   9   9        2.56      -14.19     24.93 o 
  -4   9   9     1911.07     1709.18     99.54 o 
  -3   9   9     1743.23     1687.77     98.76 o 
  -2   9   9       73.95       89.98     31.76 o 
  -1   9   9     2580.96     2637.81    127.15 o 
   0   9   9       93.51       86.31     35.01 o 
   1   9   9     1847.77     1948.38    105.57 o 
   2   9   9      673.68      697.00     63.26 o 
   3   9   9      749.20      796.47     87.78 o 
   4   9   9      798.61      817.52     89.28 o 
   5   9   9      127.06      105.72     45.16 o 
   6   9   9     2566.92     2635.03    149.39 o 
   7   9   9        7.89       57.81     43.37 o 
   8   9   9      834.92     1037.63    126.27 o 
  -9  10   9     3648.48     3463.14    163.26 o 
  -8  10   9      257.64      114.48     44.10 o 
  -7  10   9     2547.29     2641.16    133.63 o 
  -6  10   9       14.04        6.42     24.47 o 
  -5  10   9     1719.08     1738.97    106.94 o 
  -4  10   9     1665.61     1703.10    104.65 o 
  -3  10   9     1076.01     1042.32     82.65 o 
  -2  10   9     3369.95     3107.64    130.15 o 
  -1  10   9        0.11       27.94     29.52 o 
   0  10   9     3798.32     4081.89    147.07 o 
   1  10   9      462.45      674.45     67.68 o 
   2  10   9     1508.18     1560.26    158.94 o 
   3  10   9     2345.06     2239.54    150.30 o 
   4  10   9      887.20      856.99     96.70 o 
   5  10   9     1886.20     1977.94    141.80 o 
 -20   0  10     1610.99     1374.95    142.79 o 
 -19   0  10      902.71      980.82    120.60 o 
 -18   0  10     3158.45     3161.76    190.16 o 
 -17   0  10       96.21       86.50     61.08 o 
 -16   0  10     9373.92     9332.86    327.53 o 
 -15   0  10     2763.92     2439.39    150.96 o 
 -14   0  10     2954.49     3142.52    445.71 o 
 -13   0  10     5881.49     6356.04    370.09 o 
 -12   0  10     1406.60     1824.86    207.65 o 
 -11   0  10     2432.58     1998.04    212.03 o 
 -10   0  10     2017.61     1854.26    499.65 o 
  -9   0  10    11825.62    12163.11    458.58 o 
  -8   0  10     9613.16     9911.94    395.97 o 
  -6   0  10     6037.31     5755.58    276.09 o 
  -5   0  10      777.44      994.46    127.88 o 
  -4   0  10     8566.81     8105.78    231.33 o 
  -3   0  10      808.88      760.83     62.99 o 
  -1   0  10     4910.20     4955.64    157.93 o 
   0   0  10     1196.94     1053.05     53.33 o 
   1   0  10     6831.99     6515.04    161.08 o 
   2   0  10     1100.98     1024.13     80.48 o 
   3   0  10     8459.50     8282.08    287.88 o 
   4   0  10      372.11      437.41     98.52 o 
   5   0  10    11334.45    10672.04    353.63 o 
   6   0  10      142.81      166.01     56.81 o 
   7   0  10      864.41     1002.29    113.59 o 
   8   0  10    11395.14    12019.09    781.01 o 
   9   0  10     1152.87     1302.30    132.26 o 
  10   0  10     9289.66     8715.50    721.54 o 
  11   0  10      669.63      763.94    247.11 o 
  12   0  10     8263.81     8023.81    630.82 o 
  13   0  10     1588.15     1339.38    230.75 o 
  14   0  10     2346.55     2295.78    305.42 o 
  15   0  10     3722.45     3569.77    397.15 o 
 -20   1  10      467.18      459.01     87.87 o 
 -19   1  10     2126.09     2177.65    307.85 o 
 -18   1  10      243.75      100.54     52.33 o 
 -17   1  10     3029.52     3034.81    171.62 o 
 -16   1  10     1431.83     1470.41     92.97 o 
 -15   1  10     4571.86     4481.30    143.02 o 
 -14   1  10     2994.79     3063.30    111.59 o 
 -13   1  10     1777.33     1780.77     93.76 o 
 -12   1  10     6831.53     6453.10    165.96 o 
 -11   1  10      298.73      294.68     32.67 o 
 -10   1  10    13343.09    12996.67    208.19 o 
  -9   1  10       23.97        4.48     13.55 o 
  -8   1  10     9204.48     8920.15    153.67 o 
  -7   1  10     4678.36     4340.73     92.45 o 
  -6   1  10     3059.56     3033.78    129.85 o 
  -5   1  10    16364.98    16792.28    249.42 o 
  -4   1  10      146.21      184.78     20.96 o 
  -3   1  10     7830.29     7591.63    132.15 o 
  -2   1  10      854.93      742.21     37.34 o 
  -1   1  10     9386.56     9117.97    198.24 o 
   0   1  10    10421.63    10263.60    164.55 o 
   1   1  10      867.44      787.11     31.22 o 
   2   1  10    18403.98    18473.62    266.68 o 
   3   1  10       52.24       68.93     17.62 o 
   4   1  10    20575.83    20406.78    399.89 o 
   5   1  10     4304.62     4600.63    148.63 o 
   6   1  10     4222.72     4331.26    143.92 o 
   7   1  10     6849.08     6687.22    189.85 o 
   8   1  10      812.08      658.55     67.06 o 
   9   1  10    10858.57    10538.53    263.44 o 
  10   1  10      152.30      141.14     41.61 o 
  11   1  10     5255.45     5048.56    206.82 o 
  12   1  10      766.13      630.80     85.79 o 
  13   1  10     1738.54     1656.79    238.92 o 
  14   1  10     2363.31     2242.26    212.85 o 
  15   1  10      674.93      612.27    124.22 o 
 -20   2  10      495.84      424.51     73.91 o 
 -19   2  10        7.33       10.33     29.54 o 
 -18   2  10     2169.40     1980.91    115.25 o 
 -17   2  10      204.18      104.53     36.71 o 
 -16   2  10     2456.04     2398.79    115.54 o 
 -15   2  10     1387.92     1490.29    102.39 o 
 -14   2  10     1371.10     1404.62     85.89 o 
 -13   2  10     7132.09     6914.52    178.84 o 
 -12   2  10      506.06      599.16     53.45 o 
 -11   2  10     7740.10     7886.68    163.11 o 
 -10   2  10       14.91       21.61     15.46 o 
  -9   2  10    11105.75    11206.36    190.17 o 
  -8   2  10     5363.53     5148.01    212.41 o 
  -7   2  10     3065.99     3232.58     77.74 o 
  -6   2  10    11172.45    11619.59    219.30 o 
  -5   2  10        7.51        4.36     11.54 o 
  -4   2  10    10766.86    10514.21    241.05 o 
  -3   2  10       19.17       17.09     10.87 o 
  -2   2  10     7479.07     7586.18    143.54 o 
  -1   2  10     6735.21     6785.80    122.17 o 
   0   2  10     7334.09     7604.31    132.61 o 
   1   2  10     9148.75     9270.48    168.30 o 
   2   2  10     1008.82      975.69     49.35 o 
   3   2  10    10579.45    10837.78    203.96 o 
   4   2  10        0.98      -10.56     15.65 o 
   5   2  10     7638.64     7615.10    200.11 o 
   6   2  10     2439.27     2552.55    183.07 o 
   7   2  10     2730.82     2696.49    116.95 o 
   8   2  10     2233.68     2284.68    122.91 o 
   9   2  10       21.35      -41.36     27.58 o 
  10   2  10     3330.23     3018.18    151.82 o 
  11   2  10       34.95       36.49     41.65 o 
  12   2  10     1694.34     1487.42    107.80 o 
  13   2  10     1768.72     2048.54    162.06 o 
  14   2  10      706.34      768.26    133.09 o 
  15   2  10      890.97      776.44    138.18 o 
 -20   3  10       37.05      -18.76     31.90 o 
 -19   3  10      575.10      521.05     79.11 o 
 -18   3  10      112.24      128.68     39.69 o 
 -17   3  10      455.49      523.21     59.78 o 
 -16   3  10       14.55       13.09     24.90 o 
 -15   3  10      703.11      661.30     62.08 o 
 -14   3  10       39.91       61.60     27.11 o 
 -13   3  10      143.71      161.01     39.71 o 
 -12   3  10      397.43      373.11     44.46 o 
 -11   3  10      374.84      346.99     35.72 o 
 -10   3  10     2764.87     2796.94     86.12 o 
  -9   3  10     1930.81     1918.05     71.63 o 
  -8   3  10      393.99      330.88     33.84 o 
  -7   3  10     2122.70     2129.64     63.48 o 
  -6   3  10     1098.65     1177.97     59.17 o 
  -5   3  10     3387.07     3354.96    131.24 o 
  -4   3  10        5.36       19.47     13.27 o 
  -3   3  10     3025.92     3005.35     73.23 o 
  -2   3  10      115.67      127.35     20.56 o 
  -1   3  10     1542.26     1557.97     78.40 o 
   0   3  10      486.13      486.23     33.34 o 
   1   3  10      591.97      704.23     45.97 o 
   2   3  10     4577.70     4653.28    100.79 o 
   3   3  10      174.96      196.16     31.06 o 
   4   3  10      633.84      682.82     57.62 o 
   5   3  10      247.70      235.00     31.31 o 
   6   3  10       36.48       41.48     29.65 o 
   7   3  10      302.16      362.67     51.57 o 
   8   3  10      603.12      608.41     66.13 o 
   9   3  10       88.98      103.92     37.57 o 
  10   3  10       84.38       86.26     38.80 o 
  11   3  10      322.57      362.65     59.15 o 
  12   3  10       12.56       59.05     46.06 o 
  13   3  10      165.69      133.58     54.54 o 
  14   3  10      271.81      202.62    188.49 o 
 -19   4  10        1.93      -34.97     23.31 o 
 -18   4  10      248.42      321.21     53.79 o 
 -17   4  10        0.34       20.78     29.31 o 
 -16   4  10       41.50       20.64     29.35 o 
 -15   4  10        0.58      -17.01     25.05 o 
 -14   4  10       28.98        1.85     24.17 o 
 -13   4  10        0.65       55.99     25.36 o 
 -12   4  10      819.40      739.11     54.11 o 
 -11   4  10      588.26      566.71     46.18 o 
 -10   4  10       19.33        8.96     17.22 o 
  -9   4  10       82.32       61.92     19.13 o 
  -8   4  10       79.66       75.16     17.74 o 
  -7   4  10      413.52      422.14     33.81 o 
  -6   4  10      604.96      647.77     39.95 o 
  -5   4  10       44.75       60.59     17.40 o 
  -4   4  10     1372.06     1325.98     56.91 o 
  -3   4  10      187.63      224.17     24.94 o 
  -2   4  10       46.96       51.46     17.43 o 
  -1   4  10     1652.01     1721.44     60.71 o 
   0   4  10      704.65      747.29     51.24 o 
   1   4  10     1275.09     1348.42     55.42 o 
   2   4  10       49.97       46.79     18.58 o 
   3   4  10      961.54     1046.54     78.38 o 
   4   4  10      342.95      278.85     37.59 o 
   5   4  10     1441.63     1559.48     78.09 o 
   6   4  10      234.27      230.83     43.69 o 
   7   4  10      225.48       83.42     81.79 o 
   8   4  10        2.90       11.34     29.45 o 
   9   4  10        1.42       21.46     31.93 o 
  10   4  10      246.70      221.42     51.13 o 
  11   4  10       79.99       12.47     36.93 o 
  12   4  10       78.33       53.20     46.55 o 
  13   4  10       45.52       37.41     46.50 o 
  14   4  10      262.97      276.69    144.35 o 
 -18   5  10        4.03       -2.65     33.17 o 
 -17   5  10      797.50      744.47     82.42 o 
 -16   5  10      249.82      266.02     54.24 o 
 -15   5  10      534.46      446.31     63.04 o 
 -14   5  10      533.49      448.83     62.48 o 
 -13   5  10       11.86        3.92     24.39 o 
 -12   5  10     1695.68     1611.79    103.94 o 
 -11   5  10       44.05       34.31     23.61 o 
 -10   5  10      829.29      791.38     78.15 o 
  -9   5  10       84.12       81.60     23.31 o 
  -8   5  10     1996.42     1859.45    119.95 o 
  -7   5  10      592.57      540.65     47.64 o 
  -6   5  10      528.42      627.98     58.12 o 
  -5   5  10      866.79      870.75     58.91 o 
  -4   5  10      507.79      546.52     43.05 o 
  -3   5  10      191.85      225.33     30.23 o 
  -2   5  10        1.21       28.48     19.39 o 
  -1   5  10      740.77      662.41     45.68 o 
   0   5  10     2718.59     2767.94     83.06 o 
   1   5  10      257.93      288.17     28.96 o 
   2   5  10      503.80      547.96     37.61 o 
   3   5  10        1.18       -3.01     19.65 o 
   4   5  10     3964.94     3719.17    153.43 o 
   5   5  10      158.84      194.78     32.86 o 
   6   5  10     3149.05     3316.58    107.12 o 
   7   5  10      502.70      523.17     60.76 o 
   8   5  10      175.35      149.20     44.18 o 
   9   5  10     2297.30     2397.56    134.08 o 
  10   5  10       15.11        1.96     34.37 o 
  11   5  10     1535.33     1443.73    110.33 o 
  12   5  10      133.57      105.21     56.14 o 
  13   5  10      750.76      775.57    103.06 o 
 -17   6  10       68.16      145.61     70.37 o 
 -16   6  10     1261.89     1494.58    116.79 o 
 -15   6  10      273.53      212.08     50.52 o 
 -14   6  10      830.91      730.57     77.85 o 
 -13   6  10     1485.71     1417.04    103.21 o 
 -12   6  10       14.85       21.02     25.28 o 
 -11   6  10     4548.79     4356.61    138.26 o 
 -10   6  10      582.59      568.25     55.46 o 
  -9   6  10     6655.89     6484.89    152.17 o 
  -8   6  10     1813.07     1865.66     85.97 o 
  -7   6  10     2922.35     3079.10     96.01 o 
  -6   6  10     2759.43     3037.06     94.38 o 
  -5   6  10        2.97      -16.06     16.83 o 
  -4   6  10     8471.12     8505.77    178.17 o 
  -3   6  10      304.79      298.15     38.40 o 
  -2   6  10     6612.85     7048.40    155.74 o 
  -1   6  10      251.20      297.27     46.17 o 
   0   6  10     2993.64     3016.42     91.72 o 
   1   6  10     3265.11     3387.25    106.43 o 
   2   6  10      596.98      586.07     45.09 o 
   3   6  10     7977.08     7887.04    201.17 o 
   4   6  10       82.75       48.94     28.01 o 
   5   6  10     5304.15     5111.42    184.87 o 
   6   6  10      762.41      972.88     97.59 o 
   7   6  10     1542.16     1523.04    124.15 o 
   8   6  10     2945.71     3181.70    224.03 o 
   9   6  10      344.39      316.76     64.06 o 
  10   6  10     1298.45     1340.19    124.09 o 
  11   6  10      392.43      444.11     98.89 o 
  12   6  10      639.40      562.05    112.30 o 
 -16   7  10      113.78       30.72     38.85 o 
 -15   7  10     3638.99     3601.69    163.74 o 
 -14   7  10     3600.81     3599.28    160.82 o 
 -13   7  10      982.67     1102.74    124.21 o 
 -12   7  10     3054.40     3160.44    124.36 o 
 -11   7  10        8.79       12.26     33.45 o 
 -10   7  10     9560.64     9517.88    230.81 o 
  -9   7  10     2269.14     2224.99    113.11 o 
  -8   7  10     4923.43     5147.01    136.85 o 
  -7   7  10     4789.11     4864.84    131.51 o 
  -6   7  10     1383.37     1351.47    152.65 o 
  -5   7  10     7002.97     7028.79    163.27 o 
  -4   7  10      273.07      251.02     35.47 o 
  -3   7  10     8672.47     8674.68    204.33 o 
  -2   7  10     2183.43     2032.39     83.49 o 
  -1   7  10     8899.54     8596.54    185.03 o 
   0   7  10     3856.90     3758.31    109.45 o 
   1   7  10     1601.77     1470.38     72.54 o 
   2   7  10     8821.76     8728.39    221.18 o 
   3   7  10      113.49       84.45     57.02 o 
   4   7  10     5490.40     5603.68    178.01 o 
   5   7  10      435.42      491.85     64.17 o 
   6   7  10     2288.11     2401.42    116.57 o 
   7   7  10     1530.87     1523.62    128.01 o 
   8   7  10      413.27      354.03     70.17 o 
   9   7  10     2351.95     2346.56    199.83 o 
  10   7  10        2.89       65.41     48.81 o 
  11   7  10     3313.13     3583.11    261.50 o 
 -14   8  10     1598.35     1746.37    173.90 o 
 -13   8  10     3126.65     3246.86    134.22 o 
 -12   8  10       46.59       51.30     32.95 o 
 -11   8  10     4276.96     4274.73    148.13 o 
 -10   8  10       72.82       78.58     33.82 o 
  -9   8  10     4868.20     4859.96    156.02 o 
  -8   8  10      588.46      599.39     55.17 o 
  -7   8  10      643.64      617.19     59.83 o 
  -6   8  10     4340.32     4119.67    123.60 o 
  -5   8  10      339.92      300.80     40.80 o 
  -4   8  10     5424.06     5575.97    160.98 o 
  -3   8  10       29.94       50.08     25.65 o 
  -2   8  10     5242.72     5198.53    139.27 o 
  -1   8  10      773.05      848.92     61.70 o 
   0   8  10     3298.78     2968.94    148.80 o 
   1   8  10     5884.15     5872.78    149.53 o 
   2   8  10      163.25      135.70     39.09 o 
   3   8  10     5617.69     5720.91    292.39 o 
   4   8  10      719.58      845.06     87.59 o 
   5   8  10     3698.14     4071.46    152.37 o 
   6   8  10     3969.93     4067.38    153.06 o 
   7   8  10     1176.25     1060.26    111.03 o 
   8   8  10     4576.25     4779.84    211.31 o 
   9   8  10       18.04       85.47     61.62 o 
 -12   9  10     1463.33     1545.89    119.46 o 
 -11   9  10      304.74      348.19     62.33 o 
 -10   9  10     3054.59     3337.47    194.47 o 
  -9   9  10      631.80      574.56    127.19 o 
  -8   9  10      837.65      901.40     92.58 o 
  -7   9  10     3000.77     3077.18    161.51 o 
  -6   9  10      378.11      436.79     54.57 o 
  -5   9  10     3133.09     3074.95    127.65 o 
  -4   9  10      192.60      229.96     43.82 o 
  -3   9  10     2985.20     2872.80    126.40 o 
  -2   9  10      148.26      139.72     36.79 o 
  -1   9  10     2618.16     2650.64    114.22 o 
   0   9  10      508.57      580.68     59.87 o 
   1   9  10      680.90      515.81     72.13 o 
   2   9  10     2076.80     2367.23    149.66 o 
   3   9  10        0.04       37.27     36.99 o 
   4   9  10     2437.28     2266.70    145.59 o 
   5   9  10     1612.68     1759.92    208.23 o 
   6   9  10     1670.35     1771.61    154.75 o 
   7   9  10     2243.65     2183.20    205.91 o 
  -8  10  10      707.87      517.22     70.08 o 
  -7  10  10     1080.65     1093.70    108.35 o 
  -6  10  10      984.83      968.76     82.69 o 
  -5  10  10       16.64        0.21     29.16 o 
  -4  10  10      867.41      904.35     78.91 o 
  -3  10  10       10.66      -13.01     28.65 o 
  -2  10  10      529.38      656.38     67.98 o 
  -1  10  10      787.83      872.32     87.60 o 
   0  10  10      723.01      690.18     69.35 o 
   1  10  10     1118.50      999.15    102.10 o 
   2  10  10       72.49      108.41     48.08 o 
   3  10  10     1503.40     1422.06    176.83 o 
 -20   1  11       20.96       61.00     36.36 o 
 -19   1  11      254.54      215.72     45.93 o 
 -18   1  11      387.03      366.70     65.40 o 
 -17   1  11      147.04      132.90     77.33 o 
 -16   1  11     2032.08     1966.81    108.43 o 
 -15   1  11      109.94      104.83     32.55 o 
 -14   1  11     1883.57     1772.25     97.78 o 
 -13   1  11      111.37      223.60    131.19 o 
 -12   1  11     2410.94     2332.35    128.44 o 
 -11   1  11      520.06      556.88     43.74 o 
 -10   1  11      141.76      163.17     23.63 o 
  -9   1  11     1618.70     1780.28     60.29 o 
  -8   1  11       40.90       18.06     13.82 o 
  -7   1  11     4984.57     5154.39    106.71 o 
  -6   1  11      556.85      539.47     45.39 o 
  -5   1  11     2855.01     2983.83     74.46 o 
  -4   1  11     3174.73     3314.16     78.41 o 
  -3   1  11     2936.73     3098.03     96.26 o 
  -2   1  11      901.09      925.82     65.95 o 
  -1   1  11      218.47      226.44     21.44 o 
   0   1  11     1332.10     1372.96     72.77 o 
   1   1  11      270.43      267.36     21.13 o 
   2   1  11     1182.02     1120.48     54.76 o 
   3   1  11      663.87      640.78     61.19 o 
   4   1  11     1801.26     1590.93     95.94 o 
   5   1  11       39.71      -10.74     23.47 o 
   6   1  11      142.26      154.17     38.55 o 
   7   1  11     1659.99     1435.75     97.63 o 
   8   1  11        0.26      -30.46     23.26 o 
   9   1  11     2931.35     2714.92    144.53 o 
  10   1  11      152.14      243.32     50.51 o 
  11   1  11      407.19      393.64     61.24 o 
  12   1  11      667.19      617.05     89.30 o 
  13   1  11      170.82      139.00     71.01 o 
  14   1  11      864.88      839.44    147.17 o 
 -20   2  11     1413.93     1566.12    131.69 o 
 -19   2  11      425.04      451.31     61.34 o 
 -18   2  11     1244.90     1254.48     93.48 o 
 -17   2  11     1711.97     1827.46    116.23 o 
 -16   2  11      344.30      319.90     48.25 o 
 -15   2  11     3096.46     3101.76    124.68 o 
 -14   2  11      120.19       97.07     30.50 o 
 -13   2  11     1338.47     1478.47     86.55 o 
 -12   2  11     1337.88     1354.13     99.18 o 
 -11   2  11        7.42       14.19     17.65 o 
 -10   2  11     4022.22     3949.33     92.60 o 
  -9   2  11     1004.07     1014.91     83.40 o 
  -8   2  11     3611.19     3577.63     92.27 o 
  -7   2  11       11.41       33.09     15.13 o 
  -6   2  11    11218.78    11396.02    187.85 o 
  -5   2  11     1161.98     1273.28     50.97 o 
  -4   2  11    13428.50    13855.12    244.92 o 
  -3   2  11     2568.56     2575.03     78.99 o 
  -2   2  11     4110.13     4481.49    108.86 o 
  -1   2  11    13093.28    12899.63    203.91 o 
   0   2  11       63.60       60.72     15.36 o 
   1   2  11     8373.22     8246.44    179.05 o 
   2   2  11      304.11      313.33     33.09 o 
   3   2  11     5026.95     4962.61    120.11 o 
   4   2  11     2405.11     2520.59    125.01 o 
   5   2  11       32.24       27.80     28.72 o 
   6   2  11     1211.24     1291.35    104.53 o 
   7   2  11      356.09      237.90     47.43 o 
   8   2  11     4541.49     4290.62    306.54 o 
   9   2  11      759.44      707.62    111.64 o 
  10   2  11     2768.28     2898.35    176.79 o 
  11   2  11     3663.88     3582.96    162.95 o 
  12   2  11      130.31       62.35     40.97 o 
  13   2  11      993.27      904.34    110.61 o 
  14   2  11      575.20      693.21    129.34 o 
 -19   3  11     1588.91     1651.54    110.75 o 
 -18   3  11     1353.87     1305.21     95.35 o 
 -17   3  11     3905.16     4062.92    150.17 o 
 -16   3  11     2403.15     2085.52    123.54 o 
 -15   3  11      643.93      728.01     71.44 o 
 -14   3  11     3744.27     3902.77    166.08 o 
 -13   3  11        0.81       10.88     21.01 o 
 -12   3  11    11337.65    11622.59    254.06 o 
 -11   3  11     2906.78     3069.12     93.28 o 
 -10   3  11     4676.46     4513.39    115.02 o 
  -9   3  11     2490.54     2398.86     71.10 o 
  -8   3  11     2027.39     1991.48     65.50 o 
  -7   3  11    12411.73    12280.83    201.78 o 
  -6   3  11     1316.70     1390.12     55.12 o 
  -5   3  11    14787.08    14990.65    234.35 o 
  -4   3  11     6251.79     6250.16    257.86 o 
  -3   3  11     2767.89     2843.95    116.15 o 
  -2   3  11    11024.94    10867.09    211.49 o 
  -1   3  11       95.61       87.42     19.24 o 
   0   3  11     5718.29     5691.68    112.80 o 
   1   3  11     2998.53     3031.99     78.15 o 
   2   3  11     9579.09     9234.74    204.85 o 
   3   3  11     5780.98     6139.90    155.62 o 
   4   3  11     1205.14     1158.46    111.94 o 
   5   3  11     3439.27     3360.46    208.20 o 
   6   3  11      153.42      112.86     36.83 o 
   7   3  11     3722.58     3738.64    164.98 o 
   8   3  11      344.26      494.03     62.29 o 
   9   3  11     5457.74     5780.89    188.03 o 
  10   3  11     1706.83     1786.36    120.16 o 
  11   3  11     1505.86     1516.84    183.30 o 
  12   3  11     2124.06     2219.31    163.20 o 
  13   3  11       72.67       89.35     52.24 o 
  14   3  11     1704.67     1900.41    299.76 o 
 -19   4  11     1069.97     1008.28    126.56 o 
 -18   4  11     2427.27     2860.27    144.94 o 
 -17   4  11     2136.98     2045.27    117.99 o 
 -16   4  11     1563.00     1493.32     97.90 o 
 -15   4  11     6658.87     6707.03    223.11 o 
 -14   4  11      177.97      106.47     32.88 o 
 -13   4  11     7539.58     7350.88    190.82 o 
 -12   4  11      870.88      833.41     73.48 o 
 -11   4  11     6059.59     6120.34    144.47 o 
 -10   4  11     2261.01     2421.00    101.48 o 
  -9   4  11     2777.85     2806.29     78.59 o 
  -8   4  11     4795.22     4714.77    105.72 o 
  -7   4  11      172.16      190.00     26.57 o 
  -6   4  11     9189.00     9394.25    167.19 o 
  -5   4  11     3478.84     3357.34     93.42 o 
  -4   4  11     7358.56     7213.43    209.77 o 
  -3   4  11     3792.08     3861.09     90.81 o 
  -2   4  11     1349.78     1374.37     59.37 o 
  -1   4  11     6298.80     6222.87    123.09 o 
   0   4  11     1565.95     1565.49     57.53 o 
   1   4  11     8706.07     8785.07    157.58 o 
   2   4  11      440.89      413.51     49.62 o 
   3   4  11     7962.65     7947.49    172.79 o 
   4   4  11     2788.85     2579.95     93.72 o 
   5   4  11     3181.51     3074.59    127.54 o 
   6   4  11     5603.18     5639.61    192.20 o 
   7   4  11      162.27      140.89     41.25 o 
   8   4  11     8797.44     8971.48    278.68 o 
   9   4  11     1115.18     1233.06    110.69 o 
  10   4  11     5287.50     4984.08    197.37 o 
  11   4  11     5308.76     5413.43    190.93 o 
  12   4  11      576.85      660.09     93.87 o 
  13   4  11     3235.15     3217.63    204.49 o 
 -18   5  11      926.41      858.94     93.82 o 
 -17   5  11      752.82      704.90     86.31 o 
 -16   5  11     3267.92     3493.38    157.90 o 
 -15   5  11      286.28      336.09     67.43 o 
 -14   5  11     1616.31     1762.09    117.30 o 
 -13   5  11      168.18       89.76     40.80 o 
 -12   5  11     2636.52     2599.50    104.66 o 
 -11   5  11      658.55      763.32     96.80 o 
 -10   5  11     2663.02     2673.68    102.85 o 
  -9   5  11     1698.33     1767.33     78.94 o 
  -8   5  11     2433.14     2587.60    105.45 o 
  -7   5  11     4628.03     4722.46    120.69 o 
  -6   5  11      382.42      303.24     35.20 o 
  -5   5  11     4333.23     4512.10    126.77 o 
  -4   5  11     3555.76     3518.99     99.05 o 
  -3   5  11     4937.29     5086.93    123.76 o 
  -2   5  11     5995.64     5958.81    136.58 o 
  -1   5  11      322.10      336.30     35.29 o 
   0   5  11     7076.63     7191.35    212.20 o 
   1   5  11       77.56      108.28     33.35 o 
   2   5  11    10344.45    10417.28    211.69 o 
   3   5  11     2097.74     1992.22     94.68 o 
   4   5  11      984.56     1103.55     72.03 o 
   5   5  11     4999.38     4984.58    215.70 o 
   6   5  11      183.38      170.66     42.64 o 
   7   5  11     5434.39     5119.20    172.81 o 
   8   5  11      110.40       88.43     37.28 o 
   9   5  11     5118.51     5004.16    178.65 o 
  10   5  11     1240.03     1053.22     95.14 o 
  11   5  11     2002.27     1745.08    238.97 o 
  12   5  11     3052.89     3260.74    287.15 o 
 -17   6  11       25.78       23.11     37.81 o 
 -16   6  11      756.82      582.39    110.41 o 
 -15   6  11      973.26     1026.18     95.93 o 
 -14   6  11       48.46       68.39     36.76 o 
 -13   6  11     3318.52     3407.46    145.38 o 
 -12   6  11      192.87      198.47     38.04 o 
 -11   6  11     2003.27     2083.30    107.17 o 
 -10   6  11     2264.33     2240.05    107.00 o 
  -9   6  11     1585.48     1703.40     81.67 o 
  -8   6  11     2183.56     2239.54     88.79 o 
  -7   6  11       56.25       55.60     22.64 o 
  -6   6  11     4297.48     4405.05    155.87 o 
  -5   6  11     1274.87     1231.35     69.12 o 
  -4   6  11       27.09       69.69     23.40 o 
  -3   6  11     4165.02     4223.06    124.55 o 
  -2   6  11       40.76       24.57     20.70 o 
  -1   6  11       78.04      111.67     29.35 o 
   0   6  11       13.11       -2.14     17.73 o 
   1   6  11     1452.41     1618.71     95.35 o 
   2   6  11     3861.82     3659.11    127.81 o 
   3   6  11      764.29      833.76     69.71 o 
   4   6  11     2194.47     2233.49    151.87 o 
   5   6  11     1230.13     1091.12     80.80 o 
   6   6  11     1998.03     1723.31    132.41 o 
   7   6  11       97.20       89.03     47.40 o 
   8   6  11     2783.32     2755.92    229.76 o 
   9   6  11       80.89      139.57     55.17 o 
  10   6  11      683.21      615.74     90.02 o 
  11   6  11      736.76      833.98    131.10 o 
 -15   7  11        6.46       17.77     35.47 o 
 -14   7  11       22.16       70.46     39.95 o 
 -13   7  11       88.42       60.06     47.32 o 
 -12   7  11       68.96      100.40     34.40 o 
 -11   7  11      372.01      309.10     46.24 o 
 -10   7  11      615.39      607.82     86.14 o 
  -9   7  11      200.86      220.12     44.68 o 
  -8   7  11        9.61       24.27     23.90 o 
  -7   7  11     1171.58     1154.74     70.97 o 
  -6   7  11       24.66       12.42     20.48 o 
  -5   7  11     1633.21     1549.42     80.57 o 
  -4   7  11      397.48      388.47     46.67 o 
  -3   7  11      960.93      999.04     65.13 o 
  -2   7  11       65.43       92.15     27.50 o 
  -1   7  11        0.42      -32.03     23.40 o 
   0   7  11        9.85       18.89     21.82 o 
   1   7  11       87.17       88.17     35.76 o 
   2   7  11     1465.68     1271.45     88.79 o 
   3   7  11       51.46       28.22     29.37 o 
   4   7  11        0.56        4.74     27.82 o 
   5   7  11     1195.93     1224.87    150.82 o 
   6   7  11      180.37      164.17     55.51 o 
   7   7  11       16.78       -2.29     40.73 o 
   8   7  11       61.55       -3.57     42.94 o 
   9   7  11       18.92        4.01     36.69 o 
  10   7  11      460.70      470.39     84.08 o 
 -14   8  11        0.00      -31.40     32.30 o 
 -13   8  11      141.99      166.17     49.70 o 
 -12   8  11       18.65       24.40     32.70 o 
 -11   8  11      424.57      413.67     56.28 o 
 -10   8  11      338.96      236.24     46.30 o 
  -9   8  11      225.60      206.19     42.49 o 
  -8   8  11       59.36       43.24     26.66 o 
  -7   8  11      751.37      714.60     65.55 o 
  -6   8  11        3.19       48.91     26.11 o 
  -5   8  11      281.18      336.04     43.63 o 
  -4   8  11       45.93       76.29     28.01 o 
  -3   8  11      454.08      519.85     51.17 o 
  -2   8  11        0.40        6.52     22.23 o 
  -1   8  11        0.64      -13.92     21.13 o 
   0   8  11     1330.91     1217.91     92.40 o 
   1   8  11       33.95       19.23     28.79 o 
   2   8  11      345.36      303.99     51.52 o 
   3   8  11        6.52       36.04     31.56 o 
   4   8  11      464.90      519.58     63.66 o 
   5   8  11        2.83      -39.67     26.45 o 
   6   8  11      645.22      637.26     90.81 o 
   7   8  11      305.31      350.37     74.51 o 
   8   8  11       19.32       -2.34     47.53 o 
 -11   9  11      874.71      864.46     91.40 o 
 -10   9  11     1025.76      971.42     93.29 o 
  -9   9  11      881.31      998.05     94.22 o 
  -8   9  11       10.64       27.42     29.66 o 
  -7   9  11      782.37      662.84     66.76 o 
  -6   9  11      342.86      367.28     52.82 o 
  -5   9  11      732.53      729.99     68.43 o 
  -4   9  11      920.83      893.49     74.54 o 
  -3   9  11      932.08      850.88     72.94 o 
  -2   9  11     1442.15     1380.83    164.51 o 
  -1   9  11      374.78      377.64     51.77 o 
   0   9  11     1568.75     1566.79    122.63 o 
   1   9  11      302.27      261.57     56.53 o 
   2   9  11     1009.58     1125.79    103.64 o 
   3   9  11      951.82      903.53     95.32 o 
   4   9  11      671.46      583.50     94.17 o 
   5   9  11     1402.72     1452.14    122.02 o 
   6   9  11       19.94       -1.07     54.28 o 
  -7  10  11       11.90       30.19     40.05 o 
  -6  10  11     2458.27     2650.80    137.01 o 
  -5  10  11     1129.96     1136.58     90.11 o 
  -4  10  11     2574.50     2789.64    133.44 o 
  -3  10  11     2635.86     2841.40    151.19 o 
  -2  10  11      285.06      203.77     45.21 o 
  -1  10  11     2117.92     1920.16    119.73 o 
   0  10  11       13.85        5.54     38.30 o 
   1  10  11     2945.32     3172.08    173.53 o 
   2  10  11      749.20      660.91     87.22 o 
 -20   0  12     1496.43     1370.78    147.59 o 
 -19   0  12     1136.57     1470.90    181.09 o 
 -18   0  12      305.03      308.01    105.87 o 
 -17   0  12     2889.67     2911.61    384.92 o 
 -16   0  12      102.21       68.20     50.61 o 
 -15   0  12     5180.57     4842.43    216.45 o 
 -14   0  12     3182.07     3077.06    218.10 o 
 -13   0  12     1735.80     1506.05    140.37 o 
 -12   0  12    12137.93    12004.98    483.58 o 
 -11   0  12      244.98      190.40    167.35 o 
 -10   0  12     7027.00     7574.24    237.51 o 
  -9   0  12       10.98       32.80     20.07 o 
  -8   0  12     8700.84     8687.06    259.95 o 
  -7   0  12     6150.71     5925.56    296.60 o 
  -6   0  12     4447.24     4231.95    156.04 o 
  -5   0  12     6854.14     6927.82    216.46 o 
  -4   0  12       13.94        6.91     16.33 o 
  -3   0  12     4663.71     4038.66    177.28 o 
  -2   0  12      399.01      377.90     40.30 o 
  -1   0  12    10571.49    10143.78    239.62 o 
   0   0  12    11255.84    11137.80    256.65 o 
   1   0  12     2447.03     2404.91    156.14 o 
   2   0  12    18276.21    17282.82    507.24 o 
   3   0  12      293.56      253.90     64.74 o 
   4   0  12     8902.67     8777.00    323.08 o 
   5   0  12      801.81      810.93    105.14 o 
   6   0  12     1696.55     1730.87    346.96 o 
   7   0  12     6567.50     6443.73    278.30 o 
   8   0  12     5940.83     5989.39    271.44 o 
   9   0  12     5848.78     5915.66    274.56 o 
  10   0  12      588.84      513.94     97.83 o 
  11   0  12     4688.77     4860.97    252.41 o 
  12   0  12       99.50      206.55     73.11 o 
  13   0  12     3310.13     2864.03    343.02 o 
 -20   1  12     1474.15     1401.73    104.53 o 
 -19   1  12      380.52      406.77     59.27 o 
 -18   1  12     3335.36     3173.40    168.88 o 
 -17   1  12      312.14      367.14     64.29 o 
 -16   1  12     4098.08     3980.01    167.91 o 
 -15   1  12     1138.09     1116.63     81.19 o 
 -14   1  12     3982.24     3995.50    133.44 o 
 -13   1  12     3840.62     3859.17    127.07 o 
 -12   1  12      668.74      649.85     57.08 o 
 -11   1  12     3196.63     3290.31     96.14 o 
 -10   1  12       20.39       29.16     17.63 o 
  -9   1  12     8187.54     8155.13    248.97 o 
  -8   1  12     2405.56     2327.36     70.80 o 
  -7   1  12     3903.27     3898.85     91.84 o 
  -6   1  12     5148.49     5165.54    117.16 o 
  -5   1  12     2337.27     2464.12     68.69 o 
  -4   1  12     5988.31     5631.46    123.32 o 
  -3   1  12       79.75      105.81     29.07 o 
  -2   1  12     5374.65     5204.82    132.92 o 
  -1   1  12     6487.34     6404.18    120.93 o 
   0   1  12     7769.75     7718.92    137.58 o 
   1   1  12    14638.95    14368.84    256.36 o 
   2   1  12     1373.36     1277.01     86.23 o 
   3   1  12    14315.44    14510.73    318.40 o 
   4   1  12      303.11      261.34     46.94 o 
   5   1  12     8459.04     8418.60    225.72 o 
   6   1  12     4175.57     4418.04    155.66 o 
   7   1  12     3914.52     3925.46    154.81 o 
   8   1  12     3384.67     3445.99    153.17 o 
   9   1  12     1144.57     1174.37     96.56 o 
  10   1  12     3882.20     4159.82    161.63 o 
  11   1  12       88.89       61.77     40.49 o 
  12   1  12     3074.07     2875.36    240.35 o 
  13   1  12      351.92      511.70    116.65 o 
  14   1  12     1359.03     1073.66    251.39 o 
 -20   2  12      138.10      100.27     52.14 o 
 -19   2  12     1767.87     1915.87    119.73 o 
 -18   2  12      162.37      161.97     43.18 o 
 -17   2  12     2496.33     2440.82    120.47 o 
 -16   2  12        2.63       16.80     27.40 o 
 -15   2  12     4144.21     4059.34    139.20 o 
 -14   2  12      814.77      763.75     75.48 o 
 -13   2  12      486.28      530.33     54.38 o 
 -12   2  12     5163.02     5192.47    148.65 o 
 -11   2  12      191.91      160.11     28.19 o 
 -10   2  12     4488.90     4575.09    116.66 o 
  -9   2  12      249.54      284.13     37.88 o 
  -8   2  12     3449.85     3372.13     85.55 o 
  -7   2  12     5262.93     5173.46    110.64 o 
  -6   2  12     2783.83     2960.00     77.97 o 
  -5   2  12     7077.86     7307.33    137.92 o 
  -4   2  12       35.77       16.44     17.27 o 
  -3   2  12     4949.28     4939.94    170.38 o 
  -2   2  12       17.32       11.26     12.70 o 
  -1   2  12     5340.15     5541.96    111.05 o 
   0   2  12      829.28      827.32     61.46 o 
   1   2  12      559.63      553.18     42.80 o 
   2   2  12     5997.08     5715.16    134.63 o 
   3   2  12        1.15      -10.48     23.77 o 
   4   2  12     1936.78     1899.48    109.96 o 
   5   2  12     1056.33      986.93     82.84 o 
   6   2  12     2548.80     2576.43    134.25 o 
   7   2  12      625.37      678.12     71.75 o 
   8   2  12      549.74      678.07     74.30 o 
   9   2  12     3245.24     2858.07    173.32 o 
  10   2  12        7.16       27.58     41.00 o 
  11   2  12     1556.89     1766.74    159.76 o 
  12   2  12      111.75      148.44     49.52 o 
  13   2  12      867.49      846.93    109.72 o 
 -19   3  12        3.53       -7.53     30.56 o 
 -18   3  12       25.22       53.43     34.98 o 
 -17   3  12       34.81       -6.03     29.01 o 
 -16   3  12      211.30      257.89     49.83 o 
 -15   3  12       77.05       77.24     33.54 o 
 -14   3  12       10.64      -12.39     21.49 o 
 -13   3  12     2387.77     2409.57    104.94 o 
 -12   3  12       12.99      -25.65     18.28 o 
 -11   3  12       52.20       31.17     20.83 o 
 -10   3  12      252.91      205.52     30.96 o 
  -9   3  12     1049.91     1052.10     62.11 o 
  -8   3  12      497.52      574.17     40.70 o 
  -7   3  12      466.23      512.41     38.20 o 
  -6   3  12     1585.36     1551.80     61.42 o 
  -5   3  12       67.30       81.46     21.09 o 
  -4   3  12     2954.41     2699.96     86.64 o 
  -3   3  12      273.03      276.72     29.73 o 
  -2   3  12     2130.57     1910.62     66.32 o 
  -1   3  12      692.38      675.55     40.33 o 
   0   3  12     1892.16     1911.24     93.53 o 
   1   3  12      147.46      118.78     25.89 o 
   2   3  12      570.43      534.44     45.39 o 
   3   3  12      660.72      677.26     77.76 o 
   4   3  12      616.91      512.65     69.83 o 
   5   3  12      220.88      324.43     60.73 o 
   6   3  12       35.01       62.84     33.43 o 
   7   3  12       65.78       11.79     25.19 o 
   8   3  12       80.74        0.48     30.96 o 
   9   3  12       48.38       71.31     39.17 o 
  10   3  12       65.39       64.11     40.66 o 
  11   3  12       34.52        8.46     38.20 o 
  12   3  12     1142.59     1234.61    125.89 o 
  13   3  12      745.23      679.33    104.99 o 
 -18   4  12      382.80      303.55     59.82 o 
 -17   4  12      208.25      189.45     49.68 o 
 -16   4  12      470.53      597.49     69.05 o 
 -15   4  12       14.97       10.44     25.61 o 
 -14   4  12      106.66       76.78     32.03 o 
 -13   4  12      251.02      229.82     40.34 o 
 -12   4  12      521.80      558.26     48.40 o 
 -11   4  12       21.09       23.06     24.31 o 
 -10   4  12     1089.50     1134.00     64.55 o 
  -9   4  12       30.49       52.00     19.19 o 
  -8   4  12     1068.52     1167.30     58.36 o 
  -7   4  12     1750.01     1748.43     66.50 o 
  -6   4  12      660.38      631.42     53.08 o 
  -5   4  12      118.19      129.82     25.91 o 
  -4   4  12       76.07       85.26     20.12 o 
  -3   4  12        0.22       10.75     16.49 o 
  -2   4  12      955.67     1082.22     51.02 o 
  -1   4  12      499.37      552.46     38.67 o 
   0   4  12      270.33      221.20     26.64 o 
   1   4  12      883.97      974.99     61.30 o 
   2   4  12      119.18       70.36     25.01 o 
   3   4  12      416.70      444.95     73.14 o 
   4   4  12        0.21       -3.24     27.36 o 
   5   4  12      697.01      630.55     68.94 o 
   6   4  12        7.08       -4.07     29.71 o 
   7   4  12       65.19       72.44     37.66 o 
   8   4  12       33.37      -21.83     28.65 o 
   9   4  12      207.55      153.69     46.90 o 
  10   4  12      377.46      317.24     60.98 o 
  11   4  12       19.76       24.00     38.82 o 
  12   4  12      443.66      545.10     93.63 o 
 -18   5  12      779.33      863.30     93.65 o 
 -17   5  12      137.89      194.80     66.25 o 
 -16   5  12      695.16      657.71     79.07 o 
 -15   5  12      132.26      110.80     40.77 o 
 -14   5  12      195.86      236.81     81.42 o 
 -13   5  12      362.86      299.65     52.01 o 
 -12   5  12       24.77       29.09     24.59 o 
 -11   5  12      501.98      471.31     62.91 o 
 -10   5  12      245.25      160.75     33.68 o 
  -9   5  12      167.88      177.90     29.95 o 
  -8   5  12        3.15        7.22     18.26 o 
  -7   5  12       28.23       15.84     18.85 o 
  -6   5  12      370.07      447.89     42.71 o 
  -5   5  12      375.90      348.45     41.14 o 
  -4   5  12      531.79      498.54     43.54 o 
  -3   5  12       56.93       33.20     21.69 o 
  -2   5  12      728.17      774.06     52.12 o 
  -1   5  12      144.79      140.12     26.54 o 
   0   5  12     1099.26      961.42     57.05 o 
   1   5  12     1902.21     1740.37    112.38 o 
   2   5  12     1743.33     1740.62     91.03 o 
   3   5  12     3177.81     3235.93    124.44 o 
   4   5  12        1.42       16.78     32.57 o 
   5   5  12     1002.64     1035.03    206.79 o 
   6   5  12      690.08      580.96    117.78 o 
   7   5  12     1335.17     1390.61    142.36 o 
   8   5  12     1100.14      886.85    150.13 o 
   9   5  12      435.65      247.73    119.13 o 
  10   5  12     1026.42      924.23    105.51 o 
  11   5  12      316.07      198.58     53.80 o 
 -16   6  12       67.26       90.71     41.60 o 
 -15   6  12     1278.38     1550.06    119.19 o 
 -14   6  12     1357.34     1447.96    110.87 o 
 -13   6  12      896.45     1009.67     91.67 o 
 -12   6  12     2234.14     2247.42    110.24 o 
 -11   6  12      374.85      339.58     47.37 o 
 -10   6  12     2174.24     2187.56    104.63 o 
  -9   6  12      499.88      467.02     46.63 o 
  -8   6  12     2829.26     2958.03    102.51 o 
  -7   6  12     3444.86     3456.37    108.21 o 
  -6   6  12     2576.68     2424.95    118.04 o 
  -5   6  12     4127.81     4314.68    119.65 o 
  -4   6  12     1197.70     1140.93     87.92 o 
  -3   6  12     3048.79     3207.04    102.86 o 
  -2   6  12       26.32       42.68     22.02 o 
  -1   6  12     3449.19     3341.13    163.47 o 
   0   6  12     1668.98     1663.76     97.81 o 
   1   6  12     2017.49     1805.19     96.48 o 
   2   6  12     2698.69     2636.82    118.53 o 
   3   6  12      448.20      533.58     58.60 o 
   4   6  12     3432.73     3201.11    166.24 o 
   5   6  12      123.08      150.82     49.75 o 
   6   6  12     1461.93     1509.17    128.58 o 
   7   6  12     2298.47     2354.82    166.04 o 
   8   6  12      734.41      851.95    147.19 o 
   9   6  12     1982.28     2066.10    196.16 o 
  10   6  12        0.33       42.01     49.07 o 
 -15   7  12      478.40      693.60     85.12 o 
 -14   7  12     2891.25     3109.01    159.83 o 
 -13   7  12     4780.20     5130.82    190.44 o 
 -12   7  12      125.59      112.18     34.96 o 
 -11   7  12     7118.13     6849.25    192.77 o 
 -10   7  12       79.64      132.75     36.48 o 
  -9   7  12     8053.41     8462.37    258.64 o 
  -8   7  12     1295.55     1372.86     79.14 o 
  -7   7  12     4482.91     4421.43    128.11 o 
  -6   7  12     5490.31     5514.44    159.55 o 
  -5   7  12     1093.30     1127.20     70.78 o 
  -4   7  12    13661.63    12967.63    279.00 o 
  -3   7  12        1.01       19.34     22.97 o 
  -2   7  12     6284.84     6273.17    155.00 o 
  -1   7  12      367.57      432.36     44.44 o 
   0   7  12     3419.72     3122.48    144.27 o 
   1   7  12     4340.33     4218.40    182.59 o 
   2   7  12       37.62       35.93     29.93 o 
   3   7  12     2570.66     2802.72    182.46 o 
   4   7  12       13.88        0.00     28.32 o 
   5   7  12     2116.71     2362.45    163.48 o 
   6   7  12      780.04      905.57    105.85 o 
   7   7  12     1709.31     1752.09    145.59 o 
   8   7  12     1652.63     1618.88    142.02 o 
   9   7  12     1365.22     1489.08    138.77 o 
 -13   8  12      469.19      561.03     75.88 o 
 -12   8  12     3020.31     2894.95    137.25 o 
 -11   8  12      294.80      303.80     57.96 o 
 -10   8  12     3434.77     3546.36    139.27 o 
  -9   8  12       26.65       50.48     28.13 o 
  -8   8  12     2156.98     2343.11    144.37 o 
  -7   8  12     1043.83     1167.83     84.69 o 
  -6   8  12     1665.58     1441.34     83.64 o 
  -5   8  12     3955.76     3872.54    133.43 o 
  -4   8  12       67.73       44.05     35.54 o 
  -3   8  12     6608.33     6532.17    166.15 o 
  -2   8  12      330.01      332.90     43.02 o 
  -1   8  12     4020.08     4097.31    149.60 o 
   0   8  12     3276.31     2988.57    188.03 o 
   1   8  12     2797.04     2724.31    130.70 o 
   2   8  12     6048.87     5514.22    178.87 o 
   3   8  12       23.76       16.31     33.26 o 
   4   8  12     5171.25     5255.77    175.63 o 
   5   8  12      672.33      837.21    105.47 o 
   6   8  12     5283.95     4817.24    216.21 o 
   7   8  12      875.01      973.45    218.52 o 
 -10   9  12       98.98      168.02     49.80 o 
  -9   9  12     2149.39     2177.45    179.07 o 
  -8   9  12      532.62      434.24     65.02 o 
  -7   9  12     1299.86     1443.98    142.06 o 
  -6   9  12     1950.97     2215.44    135.80 o 
  -5   9  12      165.44      109.90     36.22 o 
  -4   9  12     2625.72     2725.58    132.25 o 
  -3   9  12       85.03       67.12     33.51 o 
  -2   9  12     1272.39     1445.34    138.48 o 
  -1   9  12      991.51      891.49    119.95 o 
   0   9  12     2557.53     2246.20    149.60 o 
   1   9  12     2987.48     2885.99    159.87 o 
   2   9  12       81.22       58.58     43.54 o 
   3   9  12     2237.17     2054.65    142.86 o 
   4   9  12        6.86       -9.33     37.45 o 
  -5  10  12      579.26      545.88     65.17 o 
  -4  10  12       12.58       32.61     34.65 o 
  -3  10  12      707.74      814.72    112.59 o 
  -2  10  12      120.27      188.32     57.48 o 
  -1  10  12     1092.73     1220.89    114.79 o 
 -19   1  13        2.23       15.37     31.63 o 
 -18   1  13      125.42      136.21     37.40 o 
 -17   1  13      102.93      128.57     44.21 o 
 -16   1  13      572.21      518.62     71.63 o 
 -15   1  13      558.56      513.66     68.81 o 
 -14   1  13      604.67      594.27     60.51 o 
 -13   1  13     1114.98     1125.03     77.67 o 
 -12   1  13        2.60      -17.47     20.46 o 
 -11   1  13     3444.78     3383.22    140.19 o 
 -10   1  13      479.70      438.56     41.35 o 
  -9   1  13     2375.00     2351.75     73.09 o 
  -8   1  13     2643.79     2641.69     79.25 o 
  -7   1  13      505.35      447.00     36.69 o 
  -6   1  13     2188.74     2163.58     68.63 o 
  -5   1  13      140.90      190.93     28.77 o 
  -4   1  13     1480.43     1548.16     69.34 o 
  -3   1  13       19.79        1.32     13.10 o 
  -2   1  13      216.01      175.26     22.13 o 
  -1   1  13     2503.97     2441.11     68.18 o 
   0   1  13      292.95      264.77     33.82 o 
   1   1  13     1410.04     1611.16    120.80 o 
   2   1  13      452.20      500.54     60.47 o 
   3   1  13     5713.05     5461.48    172.52 o 
   4   1  13      105.30      136.53     38.79 o 
   5   1  13      175.62      112.17     36.32 o 
   6   1  13      307.72      388.25     58.35 o 
   7   1  13        9.59      -12.55     30.05 o 
   8   1  13      795.80      761.01     79.55 o 
   9   1  13      141.77      101.97     41.32 o 
  10   1  13      877.84     1005.42     94.33 o 
  11   1  13       40.63       18.51     38.47 o 
  12   1  13        6.42       16.08     48.26 o 
  13   1  13      103.37       99.61     78.62 o 
 -19   2  13     1744.18     1979.60    146.04 o 
 -18   2  13     1254.66     1415.66    157.65 o 
 -17   2  13      326.67      350.39     52.56 o 
 -16   2  13     3205.87     3284.26    199.05 o 
 -15   2  13       33.08        1.70     24.60 o 
 -14   2  13     3760.15     3725.30    130.10 o 
 -13   2  13        7.46       -0.56     25.13 o 
 -12   2  13     5600.49     5542.05    157.49 o 
 -11   2  13     1502.09     1540.98     76.53 o 
 -10   2  13     1779.38     1874.29     91.40 o 
  -9   2  13     1513.11     1368.97     73.38 o 
  -8   2  13     1548.60     1561.18     74.47 o 
  -7   2  13     4978.99     4889.36    109.77 o 
  -6   2  13      214.23      216.26     28.64 o 
  -5   2  13     4036.32     4014.90     95.61 o 
  -4   2  13     1008.91     1092.35     57.44 o 
  -3   2  13     5118.86     5072.55    115.79 o 
  -2   2  13     1791.06     1850.97     76.68 o 
  -1   2  13     2975.80     2811.52    100.89 o 
   0   2  13     3314.09     3204.05    127.47 o 
   1   2  13      772.84      778.30     61.58 o 
   2   2  13     9264.42     9376.99    239.00 o 
   3   2  13       78.44       94.32     35.48 o 
   4   2  13     1091.50     1072.21     86.27 o 
   5   2  13     3482.80     3442.88    138.23 o 
   6   2  13       13.20       38.66     35.48 o 
   7   2  13     5307.11     5333.53    182.14 o 
   8   2  13      218.50      215.44     52.59 o 
   9   2  13     2830.17     2908.61    227.27 o 
  10   2  13     2233.86     2188.28    321.83 o 
  11   2  13      621.87      660.75     80.88 o 
  12   2  13     2766.25     3110.07    178.57 o 
  13   2  13       88.09      107.95     63.63 o 
 -19   3  13      266.82      235.47     49.92 o 
 -18   3  13     2085.26     2155.91    125.42 o 
 -17   3  13      656.21      741.14     73.08 o 
 -16   3  13     2312.72     2458.96    167.91 o 
 -15   3  13     4550.38     4380.24    147.91 o 
 -14   3  13      992.31     1033.53     78.43 o 
 -13   3  13     5652.53     5622.33    163.35 o 
 -12   3  13       77.61       55.34     28.12 o 
 -11   3  13     7950.35     7759.21    171.66 o 
 -10   3  13     3897.48     3951.78    152.18 o 
  -9   3  13     2429.11     2406.07     75.83 o 
  -8   3  13    10803.83    10891.28    269.94 o 
  -7   3  13      186.17      153.07     25.29 o 
  -6   3  13    17370.06    17836.48    303.06 o 
  -5   3  13     1697.84     1676.86     88.51 o 
  -4   3  13     1524.38     1561.20     64.85 o 
  -3   3  13    10981.32    11206.87    206.32 o 
  -2   3  13      805.11      833.34     84.90 o 
  -1   3  13    16048.62    16494.84    260.07 o 
   0   3  13        0.59       -2.20     19.45 o 
   1   3  13     7329.25     7532.48    168.79 o 
   2   3  13        2.02       42.24     28.96 o 
   3   3  13     4862.80     5059.16    229.43 o 
   4   3  13     5599.94     5839.39    212.48 o 
   5   3  13      511.95      632.56     82.32 o 
   6   3  13     4278.75     4711.11    194.55 o 
   7   3  13       82.86       76.65     36.91 o 
   8   3  13     2606.82     2571.64    145.69 o 
   9   3  13      424.50      476.93     68.35 o 
  10   3  13     2273.97     2316.63    145.26 o 
  11   3  13     2042.75     2204.92    144.09 o 
  12   3  13     1314.34     1371.72    190.78 o 
 -18   4  13      659.23      640.90     93.39 o 
 -17   4  13     2340.41     2320.46    145.86 o 
 -16   4  13     1629.64     2054.21    134.73 o 
 -15   4  13      781.07      817.64     82.67 o 
 -14   4  13     3929.27     3933.23    137.44 o 
 -13   4  13       59.49       65.53     29.37 o 
 -12   4  13     8950.54     9176.40    230.05 o 
 -11   4  13     1456.86     1497.42    101.08 o 
 -10   4  13     3492.60     3493.82    153.04 o 
  -9   4  13     6565.60     6554.15    138.06 o 
  -8   4  13     1043.71     1133.86     59.58 o 
  -7   4  13     8793.16     8750.37    165.91 o 
  -6   4  13       22.02       37.52     19.84 o 
  -5   4  13     8226.77     8404.67    160.11 o 
  -4   4  13     1425.24     1420.94     62.01 o 
  -3   4  13     3120.89     3283.67     92.47 o 
  -2   4  13     3898.29     4156.93     99.76 o 
  -1   4  13      346.16      386.67     33.89 o 
   0   4  13     8811.25     9004.72    232.11 o 
   1   4  13      275.19      312.02     42.82 o 
   2   4  13    15196.19    15558.94    290.92 o 
   3   4  13     2136.85     2665.17    163.17 o 
   4   4  13     5561.81     5319.42    175.83 o 
   5   4  13     8306.79     8262.01    233.45 o 
   6   4  13     1334.07     1305.34    101.90 o 
   7   4  13     7340.21     7442.79    225.44 o 
   8   4  13        1.10       -1.72     30.64 o 
   9   4  13     5373.46     5754.93    200.84 o 
  10   4  13     1024.61      989.08    102.67 o 
  11   4  13     2097.28     1928.64    135.85 o 
 -17   5  13      278.62      223.01     53.68 o 
 -16   5  13      748.95      852.79     89.83 o 
 -15   5  13     2766.47     2874.00    165.12 o 
 -14   5  13       71.29       29.44     33.61 o 
 -13   5  13     3889.60     3504.72    157.52 o 
 -12   5  13       78.19      109.68     33.31 o 
 -11   5  13     3542.59     3488.25    122.72 o 
 -10   5  13     1513.96     1713.84    114.08 o 
  -9   5  13     1490.92     1570.63     80.15 o 
  -8   5  13     1456.10     1505.38     78.83 o 
  -7   5  13      786.47      879.90     59.05 o 
  -6   5  13     5868.07     5808.02    141.23 o 
  -5   5  13      427.08      426.13     49.88 o 
  -4   5  13     8375.24     8747.06    185.12 o 
  -3   5  13     1013.27     1192.38     71.61 o 
  -2   5  13     3144.05     3238.65    104.97 o 
  -1   5  13     4690.64     4727.42    214.95 o 
   0   5  13      678.57      832.44    150.98 o 
   1   5  13     6149.26     6257.50    213.25 o 
   2   5  13     2624.04     2494.75    157.89 o 
   3   5  13     8118.76     7962.01    324.13 o 
   4   5  13     4482.63     4355.08    230.28 o 
   5   5  13     1878.78     2007.06    181.33 o 
   6   5  13     5062.67     4748.09    285.71 o 
   7   5  13      187.32      206.49     62.50 o 
   8   5  13     4919.61     4827.31    320.03 o 
   9   5  13        4.45       -8.18     39.46 o 
  10   5  13     2328.82     2119.26    163.71 o 
  11   5  13     1588.46     1527.04    142.24 o 
 -16   6  13      477.81      391.60     67.13 o 
 -15   6  13     1587.42     1685.52    124.26 o 
 -14   6  13     1612.34     1434.11    111.44 o 
 -13   6  13       67.04      110.83     42.37 o 
 -12   6  13     2137.02     2146.46    140.74 o 
 -11   6  13      308.50      253.45     55.01 o 
 -10   6  13     1821.24     1455.68    222.27 o 
  -9   6  13     2024.70     2241.47    106.79 o 
  -8   6  13       10.27        5.74     20.45 o 
  -7   6  13     1827.15     1967.10    137.71 o 
  -6   6  13      378.09      381.18     42.08 o 
  -5   6  13     3562.27     3632.45    110.85 o 
  -4   6  13     3124.12     3141.59    111.99 o 
  -3   6  13     1868.35     1909.99     93.92 o 
  -2   6  13     2144.36     2155.52     86.22 o 
  -1   6  13       11.53        1.57     24.29 o 
   0   6  13     2296.88     2217.65    133.05 o 
   1   6  13       76.05       67.32     31.58 o 
   2   6  13     2691.55     2832.04    127.52 o 
   3   6  13     1017.13     1119.33    110.74 o 
   4   6  13      991.79      975.17    145.35 o 
   5   6  13     1780.09     1618.64    144.55 o 
   6   6  13      129.83      127.21     56.28 o 
   7   6  13      472.31      389.04     77.27 o 
   8   6  13        2.39        9.23     43.81 o 
   9   6  13     1607.27     1660.56    178.51 o 
 -14   7  13       85.63      122.98     46.85 o 
 -13   7  13      566.13      556.01     81.79 o 
 -12   7  13       15.13       50.56     32.38 o 
 -11   7  13      353.51      438.93     96.44 o 
 -10   7  13      640.21      516.76     83.06 o 
  -9   7  13      225.14      221.35     44.22 o 
  -8   7  13      560.34      636.63     56.41 o 
  -7   7  13      437.27      359.95     44.34 o 
  -6   7  13      908.25      912.22     65.60 o 
  -5   7  13        0.25       13.79     24.01 o 
  -4   7  13      258.86      267.32     39.05 o 
  -3   7  13       82.55      104.90     29.13 o 
  -2   7  13      536.50      511.89     50.14 o 
  -1   7  13       29.05       59.84     31.50 o 
   0   7  13      859.89      918.46    109.27 o 
   1   7  13       64.52       88.57     37.07 o 
   2   7  13        0.13        4.35     30.40 o 
   3   7  13      158.25      108.86     38.71 o 
   4   7  13      204.68      424.48     76.18 o 
   5   7  13       75.19      117.06     78.72 o 
   6   7  13      212.09      265.40     67.26 o 
   7   7  13        1.52       54.33     48.41 o 
   8   7  13      282.93      297.18     74.64 o 
 -12   8  13       10.75       18.92     33.62 o 
 -11   8  13       41.32        5.07     32.68 o 
 -10   8  13       54.15      -13.10     25.06 o 
  -9   8  13      131.53      141.49     40.35 o 
  -8   8  13       62.36       46.48     28.35 o 
  -7   8  13      305.83      198.42     61.28 o 
  -6   8  13      336.49      283.49     63.67 o 
  -5   8  13      110.26      122.25     33.05 o 
  -4   8  13      605.69      587.62     56.28 o 
  -3   8  13      134.80      120.82     33.82 o 
  -2   8  13      332.42      271.68     55.61 o 
  -1   8  13       70.41       95.62     38.14 o 
   0   8  13      216.36      143.43     41.24 o 
   1   8  13      790.03      717.52     74.10 o 
   2   8  13        2.17        0.23     36.26 o 
   3   8  13       26.61       33.67     35.29 o 
   4   8  13       24.76       58.97     49.16 o 
   5   8  13       18.39       14.27     44.22 o 
   6   8  13       61.58       63.01     52.42 o 
  -9   9  13       23.98       18.33     33.94 o 
  -8   9  13      123.97       89.94     38.61 o 
  -7   9  13       51.02       89.30     36.59 o 
  -6   9  13      356.39      362.95     62.86 o 
  -5   9  13       10.32      -21.65     37.54 o 
  -4   9  13     1276.95     1404.77    107.97 o 
  -3   9  13      169.58      221.35     41.61 o 
  -2   9  13      475.30      518.46     71.38 o 
  -1   9  13      762.24     1053.81    105.28 o 
   0   9  13      295.05      308.82     64.87 o 
   1   9  13     1787.23     1911.05    138.76 o 
   2   9  13       77.66       41.83     47.96 o 
   3   9  13      233.97      269.22     62.47 o 
 -19   0  14      749.25      763.04    110.34 o 
 -18   0  14     2859.04     2559.19    281.14 o 
 -17   0  14      112.27       67.56     45.79 o 
 -16   0  14     4385.51     4018.36    825.76 o 
 -15   0  14       53.32       19.37     36.41 o 
 -14   0  14     2127.87     2077.80    201.89 o 
 -13   0  14      538.84      264.14    241.91 o 
 -12   0  14      713.47      643.50    105.64 o 
 -11   0  14     1534.97      878.14    466.90 o 
 -10   0  14        0.39       18.05     22.99 o 
  -9   0  14     5918.90     6024.04    212.25 o 
  -8   0  14      133.76      191.92     38.93 o 
  -7   0  14     7945.86     8177.82    257.58 o 
  -6   0  14     7575.08     7813.01    247.56 o 
  -5   0  14     5595.30     5494.93    192.21 o 
  -4   0  14    14320.14    14744.98    395.43 o 
  -3   0  14       26.09        5.88     17.90 o 
  -2   0  14     6621.00     6623.56    183.86 o 
  -1   0  14     3505.96     3509.11    152.54 o 
   0   0  14     3575.17     3573.36    187.42 o 
   1   0  14     3782.60     3531.73    264.23 o 
   2   0  14      270.32      300.41     72.37 o 
   3   0  14     7867.10     8035.11    316.52 o 
   4   0  14     1157.35     1005.58    123.07 o 
   5   0  14     7207.50     7267.28    306.68 o 
   6   0  14     1372.97     1573.48    160.81 o 
   7   0  14     6479.18     6252.31    463.58 o 
   8   0  14     2353.31     2268.40    195.96 o 
   9   0  14     3064.28     3120.04    235.51 o 
  10   0  14     7100.11     7017.73    325.87 o 
  11   0  14       10.33       63.34     64.39 o 
  12   0  14     3057.27     3477.74    268.68 o 
 -19   1  14     2180.35     2144.61    127.61 o 
 -18   1  14      362.17      364.79     56.73 o 
 -17   1  14     2525.55     2663.33    136.74 o 
 -16   1  14       17.95       24.28     35.10 o 
 -15   1  14     3893.54     3766.13    162.13 o 
 -14   1  14      130.62      114.37     39.62 o 
 -13   1  14     1919.13     1938.03    123.78 o 
 -12   1  14     3862.49     3959.85    154.73 o 
 -11   1  14       54.46       85.02     28.88 o 
 -10   1  14      857.27      927.28     54.34 o 
  -9   1  14        4.18       -3.66     21.38 o 
  -8   1  14     9317.83     9254.16    192.92 o 
  -7   1  14     2324.56     2308.20     88.36 o 
  -6   1  14     4019.65     4129.37    143.99 o 
  -5   1  14     5657.01     5671.98    120.58 o 
  -4   1  14      110.98       98.14     21.71 o 
  -3   1  14     9755.43     9675.70    202.21 o 
  -2   1  14       16.09       23.14     15.37 o 
  -1   1  14     6623.63     6869.29    155.60 o 
   0   1  14     1188.70     1130.75     86.04 o 
   1   1  14     4016.63     4263.71    149.45 o 
   2   1  14     4868.45     4882.20    164.40 o 
   3   1  14      921.54      832.94     78.41 o 
   4   1  14     2787.34     2681.54    140.58 o 
   5   1  14       23.54       22.02     30.59 o 
   6   1  14     5993.41     6079.53    198.48 o 
   7   1  14     1133.15     1117.20    115.24 o 
   8   1  14     3310.98     3153.83    165.22 o 
   9   1  14     4544.24     4420.60    175.22 o 
  10   1  14      519.54      469.13     71.43 o 
  11   1  14     1968.40     1767.38    130.32 o 
  12   1  14      227.42      256.39     72.64 o 
 -19   2  14      576.97      637.85     89.17 o 
 -18   2  14     1502.40     1360.41    154.84 o 
 -17   2  14      127.85       93.23     39.46 o 
 -16   2  14     1765.33     1762.53    160.96 o 
 -15   2  14      968.18      854.30     74.50 o 
 -14   2  14     3011.21     3103.97    183.86 o 
 -13   2  14     2833.03     2634.28    112.20 o 
 -12   2  14     1891.14     2012.77    104.09 o 
 -11   2  14     2396.76     2602.46    126.32 o 
 -10   2  14      320.87      293.68     36.67 o 
  -9   2  14     2714.16     2725.04     82.55 o 
  -8   2  14      438.38      453.90     38.09 o 
  -7   2  14     4747.94     4853.84    111.86 o 
  -6   2  14     1369.01     1304.91     61.47 o 
  -5   2  14     2179.43     2105.93     71.53 o 
  -4   2  14     1748.88     1627.25     62.04 o 
  -3   2  14      296.32      267.13     29.10 o 
  -2   2  14     2017.88     2104.63     85.48 o 
  -1   2  14     1014.27      953.12     60.03 o 
   0   2  14     5657.88     5524.23    137.08 o 
   1   2  14      324.46      272.50     55.24 o 
   2   2  14     1888.16     1947.71    115.72 o 
   3   2  14      765.43      843.72     77.70 o 
   4   2  14       11.64        3.04     27.22 o 
   5   2  14     3518.73     3563.24    160.91 o 
   6   2  14      105.67      120.85     42.74 o 
   7   2  14     1402.94     1513.49    112.75 o 
   8   2  14      533.89      504.44     71.87 o 
   9   2  14      529.89      440.14     80.93 o 
  10   2  14     1363.35     1132.70    122.16 o 
  11   2  14      323.32      367.11     68.21 o 
  12   2  14     1597.31     1566.15    125.68 o 
 -18   3  14       32.31        7.09     31.68 o 
 -17   3  14       12.08       -2.17     30.21 o 
 -16   3  14        6.25      -12.60     25.55 o 
 -15   3  14      687.98      711.13     70.32 o 
 -14   3  14      452.27      423.31     53.08 o 
 -13   3  14     1072.03     1062.57     77.84 o 
 -12   3  14      885.04      862.41     68.74 o 
 -11   3  14      359.81      373.76     50.89 o 
 -10   3  14     1279.44     1487.59     77.16 o 
  -9   3  14      465.85      521.18     42.27 o 
  -8   3  14     1414.02     1454.69     67.92 o 
  -7   3  14      320.05      283.80     34.80 o 
  -6   3  14     1916.09     1944.71    118.19 o 
  -5   3  14     1984.82     2067.38     80.92 o 
  -4   3  14      226.72      336.15     35.62 o 
  -3   3  14     1215.91     1297.80     57.87 o 
  -2   3  14        0.08       -0.37     16.06 o 
  -1   3  14       57.88       34.76     28.91 o 
   0   3  14      266.94      313.01     53.31 o 
   1   3  14       33.89       48.90     31.08 o 
   2   3  14     2277.70     2131.98    122.90 o 
   3   3  14      570.59      557.95     65.76 o 
   4   3  14      262.36      343.66     66.71 o 
   5   3  14       14.52       15.00     38.84 o 
   6   3  14       42.92       77.04     47.53 o 
   7   3  14        3.08       -0.85     36.89 o 
   8   3  14       21.01       -1.90     30.23 o 
   9   3  14      158.38      178.86     52.70 o 
  10   3  14        7.22      -16.70     37.56 o 
  11   3  14     1173.09     1242.12    138.98 o 
 -18   4  14        8.53        7.55     34.37 o 
 -17   4  14        8.71      -12.51     30.29 o 
 -16   4  14      545.68      485.06     67.59 o 
 -15   4  14        3.33       -3.64     27.71 o 
 -14   4  14      671.50      746.58     88.82 o 
 -13   4  14       65.77       47.82     43.22 o 
 -12   4  14      357.02      375.69     49.30 o 
 -11   4  14      215.57      125.05     47.73 o 
 -10   4  14       98.48      124.04     29.26 o 
  -9   4  14      126.13       95.29     24.68 o 
  -8   4  14      349.27      339.65     45.78 o 
  -7   4  14     1342.23     1338.58     65.40 o 
  -6   4  14      242.54      271.45     35.18 o 
  -5   4  14        9.88       -1.56     16.38 o 
  -4   4  14      360.86      337.24     55.88 o 
  -3   4  14      411.54      474.01     39.04 o 
  -2   4  14      178.39      189.60     27.70 o 
  -1   4  14     1720.13     1639.43     88.06 o 
   0   4  14      271.21      421.02     44.57 o 
   1   4  14      202.46      210.74     36.15 o 
   2   4  14       63.50       19.23     38.81 o 
   3   4  14      318.74      392.33     59.54 o 
   4   4  14     1343.26     1529.85    147.73 o 
   5   4  14       43.44       22.69     34.63 o 
   6   4  14      293.74      277.62     55.44 o 
   7   4  14       16.61        4.59     34.04 o 
   8   4  14      136.34      101.00     61.31 o 
   9   4  14      160.73      157.75     48.94 o 
  10   4  14        3.35      -31.46     34.33 o 
 -17   5  14     1372.73     1304.81    113.62 o 
 -16   5  14       29.63       -7.10     37.89 o 
 -15   5  14       66.76       79.47     43.71 o 
 -14   5  14      786.73      711.66     78.11 o 
 -13   5  14      324.52      230.70     50.65 o 
 -12   5  14      411.56      386.21     49.94 o 
 -11   5  14        2.34       -5.65     18.96 o 
 -10   5  14       92.39       65.97     29.00 o 
  -9   5  14      278.75      289.71     38.50 o 
  -8   5  14     1371.73     1443.97     78.15 o 
  -7   5  14      973.62      890.48     61.67 o 
  -6   5  14     1926.45     1773.16     90.59 o 
  -5   5  14      366.92      345.19     41.34 o 
  -4   5  14      534.98      480.51     75.39 o 
  -3   5  14     2625.70     2501.87    109.77 o 
  -2   5  14        0.17        8.42     26.05 o 
  -1   5  14     3756.65     3696.24    135.41 o 
   0   5  14      475.20      484.02     55.37 o 
   1   5  14     2057.06     2205.25    107.45 o 
   2   5  14      340.06      412.77     71.70 o 
   3   5  14      370.29      436.25    103.35 o 
   4   5  14     2833.18     2354.64    177.53 o 
   5   5  14      101.89      110.91     52.34 o 
   6   5  14     2531.33     2757.03    184.53 o 
   7   5  14     1003.15      931.50    110.60 o 
   8   5  14     1214.33     1331.57    152.78 o 
   9   5  14     1079.55     1280.39    316.65 o 
  10   5  14       11.01       31.94     50.49 o 
 -15   6  14       97.41       59.37     39.15 o 
 -14   6  14     1812.78     1993.74    164.70 o 
 -13   6  14     1378.63     1366.07    109.20 o 
 -12   6  14      575.92      588.89     63.33 o 
 -11   6  14     3550.87     3444.69    159.61 o 
 -10   6  14       72.83       36.90     31.97 o 
  -9   6  14     5840.72     5688.77    167.22 o 
  -8   6  14        8.35       -3.79     22.79 o 
  -7   6  14     3120.24     3290.24    180.97 o 
  -6   6  14     1763.23     1809.24     92.13 o 
  -5   6  14     1084.24     1143.39     71.01 o 
  -4   6  14     4518.02     4523.87    126.83 o 
  -3   6  14      113.11       89.64     27.34 o 
  -2   6  14     3181.06     3071.68    133.03 o 
  -1   6  14       10.71       54.81     30.94 o 
   0   6  14     3203.72     3015.25    132.90 o 
   1   6  14     1342.38     1242.04     89.10 o 
   2   6  14      815.97      766.78    119.33 o 
   3   6  14     3231.25     3148.97    191.31 o 
   4   6  14       46.46       74.42     45.16 o 
   5   6  14     3045.68     3114.90    194.40 o 
   6   6  14      808.98      975.09    113.45 o 
   7   6  14     2160.93     2144.26    166.55 o 
   8   6  14     2188.80     2595.26    189.79 o 
 -14   7  14     1259.87     1537.41    187.82 o 
 -13   7  14     3009.14     3199.43    268.52 o 
 -12   7  14     3202.66     3187.03    136.56 o 
 -11   7  14     1466.53     1536.05    122.33 o 
 -10   7  14     3989.67     3978.46    145.61 o 
  -9   7  14        0.57        1.34     26.83 o 
  -8   7  14     4581.83     4563.61    135.85 o 
  -7   7  14     1460.11     1606.65     89.30 o 
  -6   7  14     3308.53     3302.14    116.72 o 
  -5   7  14     4259.23     4114.49    136.68 o 
  -4   7  14      785.92      836.09     71.37 o 
  -3   7  14     4317.73     4548.49    157.85 o 
  -2   7  14      344.30      316.74     53.25 o 
  -1   7  14     2185.51     2187.55    185.96 o 
   0   7  14      927.25      747.31     73.59 o 
   1   7  14     1242.42     1131.22     89.35 o 
   2   7  14     3528.27     3676.48    344.42 o 
   3   7  14       17.31        9.31     41.67 o 
   4   7  14     1840.19     1814.02    150.32 o 
   5   7  14      118.39       44.24     49.88 o 
   6   7  14     2140.06     2284.50    174.03 o 
   7   7  14      161.09      101.45     75.47 o 
 -11   8  14     1041.86     1048.81    137.75 o 
 -10   8  14       36.71        9.83     34.83 o 
  -9   8  14     2001.33     1915.84    114.36 o 
  -8   8  14      548.24      583.54     64.98 o 
  -7   8  14     2341.40     2573.83    148.40 o 
  -6   8  14     2090.03     2163.83    117.33 o 
  -5   8  14     1071.91     1106.10     77.71 o 
  -4   8  14     3003.21     2746.29    111.60 o 
  -3   8  14        1.57        0.90     30.81 o 
  -2   8  14     3047.11     2956.53    140.79 o 
  -1   8  14       31.67       41.24     35.62 o 
   0   8  14     4927.97     4900.32    172.62 o 
   1   8  14     2058.38     2110.83    177.64 o 
   2   8  14      687.36      698.64     76.36 o 
   3   8  14     3345.66     3101.84    198.89 o 
   4   8  14      244.26      314.14     74.23 o 
  -8   9  14     1961.51     1708.99    110.34 o 
  -7   9  14     1092.42     1163.88     99.01 o 
  -6   9  14     1998.66     2213.20    114.16 o 
  -5   9  14     2021.40     2177.41    112.14 o 
  -4   9  14      164.14      162.49     49.26 o 
  -3   9  14     1689.46     1834.64    121.13 o 
  -2   9  14      562.48      578.61     74.11 o 
  -1   9  14     1533.19     1558.40    111.99 o 
   0   9  14      505.05      582.23     97.08 o 
   1   9  14     1884.74     1785.69    205.67 o 
 -19   1  15      122.82      169.65     45.54 o 
 -18   1  15       13.04       20.18     31.71 o 
 -17   1  15      441.43      433.05     57.81 o 
 -16   1  15       79.59      111.84     38.48 o 
 -15   1  15      802.28      843.75     73.84 o 
 -14   1  15      349.60      346.13     59.26 o 
 -13   1  15      152.56      137.86     43.81 o 
 -12   1  15     1578.68     1593.79    148.45 o 
 -11   1  15      717.68      858.10     69.20 o 
 -10   1  15     1881.21     1826.51    100.76 o 
  -9   1  15     1408.56     1470.21     77.85 o 
  -8   1  15     3675.58     3615.10    153.43 o 
  -7   1  15      328.94      392.51     36.65 o 
  -6   1  15        1.43      -10.82     14.81 o 
  -5   1  15     2485.24     2685.71     85.32 o 
  -4   1  15      456.36      503.08     40.66 o 
  -3   1  15     2066.68     2003.63     81.52 o 
  -2   1  15     1413.34     1320.37     67.49 o 
  -1   1  15     1056.90     1014.49     83.19 o 
   0   1  15     1355.63     1295.78     95.22 o 
   1   1  15        6.03        6.54     28.70 o 
   2   1  15      967.48      939.60     83.74 o 
   3   1  15      298.61      293.54     74.59 o 
   4   1  15       11.62        3.87     30.49 o 
   5   1  15     1274.57     1294.23    104.46 o 
   6   1  15       40.43       52.30     38.57 o 
   7   1  15      355.94      331.76     61.78 o 
   8   1  15       26.16       26.87     39.30 o 
   9   1  15      342.75      369.86     66.39 o 
  10   1  15      195.92      199.73     58.73 o 
  11   1  15       11.99      -26.78     37.66 o 
 -18   2  15     1831.09     1892.53    143.33 o 
 -17   2  15     1920.40     1705.47    130.62 o 
 -16   2  15     1238.10     1281.13     92.56 o 
 -15   2  15     3804.58     3809.83    143.18 o 
 -14   2  15       59.63       64.15     31.26 o 
 -13   2  15     3332.75     3229.76    127.02 o 
 -12   2  15     1467.97     1595.77    100.51 o 
 -11   2  15     1649.81     1675.76     83.70 o 
 -10   2  15     2041.17     2049.40     96.31 o 
  -9   2  15     1479.84     1345.20     66.92 o 
  -8   2  15     3078.14     3063.89    101.01 o 
  -7   2  15     1758.72     1678.34     75.79 o 
  -6   2  15     1331.18     1332.19     64.11 o 
  -5   2  15      693.92      727.40     49.95 o 
  -4   2  15     1128.95     1104.44     63.56 o 
  -3   2  15      414.55      431.69     52.54 o 
  -2   2  15     2342.67     2418.54     94.55 o 
  -1   2  15     6174.81     6046.89    148.66 o 
   0   2  15        8.46        6.61     26.22 o 
   1   2  15     3872.04     4055.53    266.76 o 
   2   2  15      355.20      397.85     57.81 o 
   3   2  15     6104.63     6010.77    194.46 o 
   4   2  15     4586.15     4632.64    170.48 o 
   5   2  15     1603.10     1492.72    109.90 o 
   6   2  15     1984.53     2097.63    133.48 o 
   7   2  15       96.46       94.52     42.38 o 
   8   2  15     3476.45     3593.24    183.38 o 
   9   2  15       21.29       24.52     48.88 o 
  10   2  15     3111.80     3181.57    207.06 o 
  11   2  15     1202.14     1141.05    120.98 o 
 -18   3  15       20.25       24.69     33.88 o 
 -17   3  15     1717.82     1853.78    114.59 o 
 -16   3  15      994.78     1034.03     96.11 o 
 -15   3  15      958.13     1023.13     82.56 o 
 -14   3  15     5113.44     4945.00    159.27 o 
 -13   3  15        5.56      -11.22     24.59 o 
 -12   3  15     7021.22     7335.92    246.74 o 
 -11   3  15     2122.62     2135.15     93.22 o 
 -10   3  15     3705.59     3758.63    128.66 o 
  -9   3  15     6323.65     6233.84    137.66 o 
  -8   3  15     1694.03     1756.65     73.74 o 
  -7   3  15     8438.39     8747.23    184.85 o 
  -6   3  15      198.73      140.30     37.11 o 
  -5   3  15     6874.34     6860.41    143.13 o 
  -4   3  15     3218.71     3467.52    162.59 o 
  -3   3  15     4707.75     4739.24    111.62 o 
  -2   3  15     4022.81     4401.18    124.61 o 
  -1   3  15      170.04      184.17     32.51 o 
   0   3  15    10596.31    10786.48    439.07 o 
   1   3  15       43.34       28.77     31.82 o 
   2   3  15     3550.01     3595.23    217.87 o 
   3   3  15     2058.54     1912.57    122.06 o 
   4   3  15     1810.29     1856.36    141.22 o 
   5   3  15     3052.87     3106.90    188.06 o 
   6   3  15      800.81      602.54     89.02 o 
   7   3  15     1469.31     1463.69    115.36 o 
   8   3  15      200.83      136.09     49.83 o 
   9   3  15     2601.34     2810.38    164.57 o 
  10   3  15      110.51       74.52     49.29 o 
 -17   4  15      277.47      377.13     67.68 o 
 -16   4  15     2400.58     2634.99    241.59 o 
 -15   4  15     3553.54     3456.36    281.69 o 
 -14   4  15      681.90      637.86     74.87 o 
 -13   4  15     4568.14     4519.81    170.92 o 
 -12   4  15       27.17        4.68     20.57 o 
 -11   4  15     4270.68     4074.06    134.51 o 
 -10   4  15      963.59     1021.35     74.66 o 
  -9   4  15     2301.07     2439.26     92.70 o 
  -8   4  15     3694.78     3763.04    102.14 o 
  -7   4  15      524.10      565.39     55.10 o 
  -6   4  15     6099.00     6088.47    147.49 o 
  -5   4  15       23.13       40.38     20.29 o 
  -4   4  15     5610.36     5481.87    133.08 o 
  -3   4  15     2978.85     2867.66    133.65 o 
  -2   4  15     6472.71     6496.48    161.55 o 
  -1   4  15     7544.09     7800.18    182.93 o 
   0   4  15     2169.03     2052.36    121.93 o 
   1   4  15     4429.17     4398.59    160.19 o 
   2   4  15       88.76       72.84     39.63 o 
   3   4  15     7832.57     7304.31    298.08 o 
   4   4  15     3001.40     2712.15    177.70 o 
   5   4  15     2630.71     2377.90    143.15 o 
   6   4  15     4959.47     5269.20    191.24 o 
   7   4  15      372.13      352.90     64.75 o 
   8   4  15     3205.80     3377.70    180.64 o 
   9   4  15      205.46      171.39     69.50 o 
 -16   5  15     1775.85     1726.89    127.33 o 
 -15   5  15     1799.26     1788.74    127.66 o 
 -14   5  15     3499.96     3326.63    154.74 o 
 -13   5  15       34.63       16.14     33.34 o 
 -12   5  15     1506.83     1636.21    122.25 o 
 -11   5  15       86.81       12.83     26.25 o 
 -10   5  15     1780.54     1714.54     98.86 o 
  -9   5  15     2518.41     2516.18     99.64 o 
  -8   5  15      629.94      547.58     50.13 o 
  -7   5  15     1827.63     2041.51     87.94 o 
  -6   5  15       70.79       85.92     26.87 o 
  -5   5  15     7452.28     7043.24    452.32 o 
  -4   5  15     1050.97     1048.53     80.57 o 
  -3   5  15     4385.53     4433.03    147.76 o 
  -2   5  15     2882.74     2961.81    128.71 o 
  -1   5  15     2071.10     1994.36    104.70 o 
   0   5  15     4945.13     4804.55    156.32 o 
   1   5  15        5.27      -31.59     39.28 o 
   2   5  15     7046.55     6886.33    255.21 o 
   3   5  15      593.27      740.55     96.30 o 
   4   5  15     4781.27     4682.95    210.69 o 
   5   5  15     2957.73     2603.67    180.19 o 
   6   5  15      887.63      824.70    136.66 o 
   7   5  15     2075.71     1854.02    175.78 o 
   8   5  15        9.24       39.14     49.30 o 
 -15   6  15     2032.57     2131.00    254.67 o 
 -14   6  15       76.91       64.66     49.65 o 
 -13   6  15     1040.17     1080.97     97.33 o 
 -12   6  15      271.30       90.07     60.79 o 
 -11   6  15     1993.47     1984.65    111.55 o 
 -10   6  15     1914.64     1841.66    123.19 o 
  -9   6  15      746.00      797.08     71.47 o 
  -8   6  15     2433.27     2484.62    101.89 o 
  -7   6  15       25.12       -9.13     22.43 o 
  -6   6  15     4881.79     4857.06    149.89 o 
  -5   6  15      629.26      640.24     58.79 o 
  -4   6  15     2510.69     2509.75    104.55 o 
  -3   6  15     2587.62     2322.09    252.53 o 
  -2   6  15     1017.33      977.19     81.81 o 
  -1   6  15     2001.16     2013.49    109.16 o 
   0   6  15        3.44      -24.26     26.84 o 
   1   6  15     2777.15     2672.87    204.28 o 
   2   6  15      468.55      604.85     87.77 o 
   3   6  15     2004.93     1836.23    151.05 o 
   4   6  15      621.60      618.31     91.17 o 
   5   6  15      585.22      509.46     88.02 o 
   6   6  15     2096.20     1790.80    153.96 o 
   7   6  15       76.24        2.22     44.86 o 
 -13   7  15      195.63      184.80     52.59 o 
 -12   7  15      994.96     1074.44    108.09 o 
 -11   7  15        1.01       -4.24     30.09 o 
 -10   7  15      310.03      320.51     54.24 o 
  -9   7  15      316.31      445.56     56.49 o 
  -8   7  15      131.77      132.02     34.56 o 
  -7   7  15      374.19      524.73     54.46 o 
  -6   7  15       15.16       10.56     26.10 o 
  -5   7  15      320.12      257.49     39.85 o 
  -4   7  15       87.53       76.84     34.47 o 
  -3   7  15        7.64      -27.61     28.40 o 
  -2   7  15       25.48      -13.20     29.04 o 
  -1   7  15       40.32       20.32     31.65 o 
   0   7  15      123.37      140.23     44.07 o 
   1   7  15        0.06      -28.08     36.73 o 
   2   7  15      260.48      269.91     86.11 o 
   3   7  15       55.34       36.57     45.25 o 
   4   7  15      450.00      359.09     77.41 o 
   5   7  15      528.85      556.78     91.93 o 
 -10   8  15      217.67      244.35     51.17 o 
  -9   8  15       49.77       62.73     39.09 o 
  -8   8  15      254.75      366.17     56.49 o 
  -7   8  15       12.95       -3.51     25.99 o 
  -6   8  15        9.38       13.11     26.61 o 
  -5   8  15      748.26      704.22     63.20 o 
  -4   8  15        0.34       -6.21     31.97 o 
  -3   8  15      301.27      416.33     62.30 o 
  -2   8  15      108.66       74.09     40.98 o 
  -1   8  15        1.12       18.53     34.72 o 
   0   8  15       59.27       72.93     40.99 o 
   1   8  15      139.71      124.32     54.57 o 
   2   8  15       33.45      120.61     55.52 o 
   3   8  15       20.95       33.67     47.18 o 
 -18   0  16        9.98      -29.59     33.48 o 
 -17   0  16     2574.04     2483.97    242.87 o 
 -16   0  16      242.02       79.16     94.01 o 
 -14   0  16       14.16       58.55     39.87 o 
 -13   0  16     7657.17     3857.60    303.94 o 
 -12   0  16     2376.50     1981.23    581.13 o 
 -11   0  16      390.44      370.97    120.32 o 
 -10   0  16     6127.39     5835.96    476.78 o 
  -9   0  16     2229.18     2146.10    114.58 o 
  -8   0  16    11974.02    12083.68    305.01 o 
  -7   0  16      170.00      211.54     42.06 o 
  -6   0  16     3650.21     3419.08    131.35 o 
  -5   0  16     7290.86     7391.82    244.26 o 
  -4   0  16      223.97      270.45     69.10 o 
  -3   0  16    17099.14    16905.33    454.40 o 
  -2   0  16        0.09      -46.24     30.83 o 
  -1   0  16    15493.84    15073.57    724.27 o 
   0   0  16     2234.92     2156.21    180.58 o 
   1   0  16    12577.94    12685.75    438.46 o 
   2   0  16     8821.18     8578.93    344.67 o 
   3   0  16     2788.27     2837.57    313.54 o 
   4   0  16     6685.72     6712.25    690.13 o 
   5   0  16      119.50       60.36     58.18 o 
   6   0  16     4407.57     4268.62    243.81 o 
   7   0  16     1240.24     1247.67    155.67 o 
   8   0  16     2231.62     2117.77    202.25 o 
   9   0  16     1337.87     1545.42    393.15 o 
  10   0  16      782.46      910.96    141.58 o 
 -18   1  16     1950.78     1944.17    120.14 o 
 -17   1  16      372.08      258.00     49.48 o 
 -16   1  16     2733.84     2666.31    129.72 o 
 -15   1  16        0.90       29.98     29.47 o 
 -14   1  16     3515.75     3610.73    170.16 o 
 -13   1  16     1110.46     1089.28    115.91 o 
 -12   1  16     3703.56     3830.12    131.50 o 
 -11   1  16     7200.12     7023.75    186.32 o 
 -10   1  16       19.12       36.69     19.42 o 
  -9   1  16     4175.59     4073.46    106.65 o 
  -8   1  16       84.45       59.70     22.76 o 
  -7   1  16     3242.86     3272.52    147.82 o 
  -6   1  16     3895.43     3921.86    100.89 o 
  -5   1  16     2781.43     2744.37    103.99 o 
  -4   1  16     4589.47     4630.17    109.54 o 
  -3   1  16      193.17      136.02     39.78 o 
  -2   1  16     4977.06     5287.50    218.21 o 
  -1   1  16       30.70       18.92     29.02 o 
   0   1  16     6463.86     6427.20    198.49 o 
   1   1  16      149.98       90.35     38.31 o 
   2   1  16     5339.66     5746.48    255.25 o 
   3   1  16     6485.85     6635.21    212.13 o 
   4   1  16      298.43      315.06     59.54 o 
   5   1  16     4174.07     4041.13    170.55 o 
   6   1  16       49.50       82.08     46.30 o 
   7   1  16     2935.59     2667.96    157.40 o 
   8   1  16     1160.50     1266.27    112.56 o 
   9   1  16     2040.27     2056.75    143.23 o 
  10   1  16     2558.64     2385.69    157.69 o 
 -18   2  16      440.28      405.05    106.93 o 
 -17   2  16      592.90      709.44     90.17 o 
 -16   2  16      134.93       81.70     45.48 o 
 -15   2  16     2157.74     1976.22    113.51 o 
 -14   2  16       33.77       15.55     28.16 o 
 -13   2  16     1559.53     1597.34    102.42 o 
 -12   2  16     2088.21     2257.70    104.73 o 
 -11   2  16      423.99      391.33     56.64 o 
 -10   2  16      723.94      691.07     49.72 o 
  -9   2  16       17.49       22.57     19.90 o 
  -8   2  16     3438.11     3495.38    121.98 o 
  -7   2  16      120.41      106.18     24.11 o 
  -6   2  16     1412.68     1451.57     98.70 o 
  -5   2  16     1536.89     1682.03     81.03 o 
  -4   2  16      412.77      400.48     50.34 o 
  -3   2  16     1800.46     1866.82     91.69 o 
  -2   2  16      714.12      695.88     85.33 o 
  -1   2  16      522.92      525.79     64.01 o 
   0   2  16       47.53       31.13     31.79 o 
   1   2  16     1271.22     1204.49    105.01 o 
   2   2  16     1909.58     1864.98    173.90 o 
   3   2  16      205.71      328.38     56.86 o 
   4   2  16     2756.78     2654.14    219.30 o 
   5   2  16       74.57       85.84     41.96 o 
   6   2  16     1662.22     1559.04    123.59 o 
   7   2  16      293.67      247.88     58.68 o 
   8   2  16      432.68      398.88     70.57 o 
   9   2  16     1618.29     1504.73    144.45 o 
  10   2  16      604.79      541.66    128.81 o 
 -17   3  16      196.23      224.63     48.59 o 
 -16   3  16      104.30       19.16     35.69 o 
 -15   3  16        0.71        3.09     27.86 o 
 -14   3  16      721.90      822.47     74.09 o 
 -13   3  16        4.68        9.40     25.55 o 
 -12   3  16      668.84      721.06     66.77 o 
 -11   3  16      475.33      566.00     52.18 o 
 -10   3  16      151.96       98.78     29.36 o 
  -9   3  16      641.09      670.41     50.18 o 
  -8   3  16       97.19       89.10     27.44 o 
  -7   3  16     2279.50     2307.95     90.28 o 
  -6   3  16      118.67      143.70     34.04 o 
  -5   3  16     1525.23     1400.60     72.59 o 
  -4   3  16      704.31      602.30     44.92 o 
  -3   3  16      130.79      106.45     28.49 o 
  -2   3  16      175.54      215.69     35.73 o 
  -1   3  16      695.85      713.37     75.19 o 
   0   3  16      181.00      211.19     47.80 o 
   1   3  16      892.83      977.09     88.00 o 
   2   3  16       38.98        7.48     34.43 o 
   3   3  16      538.65      605.95     81.58 o 
   4   3  16       10.98       18.81     41.02 o 
   5   3  16       60.90       76.61     50.36 o 
   6   3  16      113.86       79.31     52.54 o 
   7   3  16      143.71      206.81     56.68 o 
   8   3  16       13.73        1.53     38.86 o 
   9   3  16      273.81      186.72     57.25 o 
 -16   4  16       98.18      105.18     44.46 o 
 -15   4  16        9.17       24.45     34.07 o 
 -14   4  16       33.90        3.91     38.21 o 
 -13   4  16      150.39       81.86     33.53 o 
 -12   4  16       37.27       77.24     61.30 o 
 -11   4  16       17.28       17.84     26.70 o 
 -10   4  16       25.66       37.68     28.93 o 
  -9   4  16        4.41        7.25     21.24 o 
  -8   4  16      258.18      242.25     36.51 o 
  -7   4  16      181.98      139.46     31.21 o 
  -6   4  16      328.38      283.55     38.62 o 
  -5   4  16      357.38      186.22     59.06 o 
  -4   4  16       77.67       89.04     32.77 o 
  -3   4  16      171.01      201.71     39.95 o 
  -2   4  16      562.03      468.58     49.30 o 
  -1   4  16      307.31      214.17     46.69 o 
   0   4  16      480.74      511.00     66.73 o 
   1   4  16       72.32       80.48     38.70 o 
   2   4  16       34.76       38.34     36.91 o 
   3   4  16       66.60       63.61     39.33 o 
   4   4  16        1.55       39.72     37.42 o 
   5   4  16       25.56       50.33     40.08 o 
   6   4  16      200.21      247.58     59.74 o 
   7   4  16        3.82      -24.83     35.69 o 
   8   4  16       77.45       85.17     49.57 o 
 -15   5  16      232.19      230.30     53.99 o 
 -14   5  16      289.63      301.76     91.11 o 
 -13   5  16      352.82      382.38     81.76 o 
 -12   5  16       35.13       19.04     31.09 o 
 -11   5  16      951.18      830.15     72.35 o 
 -10   5  16        1.28      -11.61     24.75 o 
  -9   5  16     1079.35     1009.61     83.26 o 
  -8   5  16       14.65      -21.38     21.55 o 
  -7   5  16      688.96      751.34     76.11 o 
  -6   5  16      217.17      205.39     35.41 o 
  -5   5  16      163.63      196.88     38.08 o 
  -4   5  16      829.86      658.94     66.14 o 
  -3   5  16      152.88       95.91     34.39 o 
  -2   5  16     2763.62     2792.75    128.28 o 
  -1   5  16        8.24       -1.48     32.78 o 
   0   5  16     2075.36     1935.59    250.33 o 
   1   5  16       43.42       53.55     43.38 o 
   2   5  16      272.08      188.74     61.18 o 
   3   5  16     2614.86     2671.94    181.66 o 
   4   5  16       52.70      100.93     63.96 o 
   5   5  16     1134.15      994.97    115.52 o 
   6   5  16      120.16       93.62     53.66 o 
   7   5  16      422.32      435.30    120.59 o 
 -14   6  16      118.31       91.23     52.20 o 
 -13   6  16     2556.82     2665.36    201.95 o 
 -12   6  16      916.73      966.85     81.83 o 
 -11   6  16      650.86      665.21     68.14 o 
 -10   6  16     3068.77     3220.36    129.51 o 
  -9   6  16       58.26       83.07     34.11 o 
  -8   6  16     2581.08     2428.32    112.11 o 
  -7   6  16      503.95      534.50     52.85 o 
  -6   6  16     1412.50     1402.65     98.11 o 
  -5   6  16     1924.07     2089.88    138.69 o 
  -4   6  16      517.49      490.84     81.42 o 
  -3   6  16     2640.03     2798.18    145.72 o 
  -2   6  16        6.25      -34.33     24.69 o 
  -1   6  16     1702.38     1736.13    135.83 o 
   0   6  16      164.02      128.59     96.64 o 
   1   6  16     1419.45     1309.31    155.26 o 
   2   6  16     1964.28     2090.57    208.78 o 
   3   6  16      394.68      199.92    118.88 o 
   4   6  16     2689.76     2694.89    233.86 o 
   5   6  16       88.47       33.26     46.34 o 
   6   6  16     3186.82     2935.24    247.30 o 
 -12   7  16     1355.69     1270.87     97.37 o 
 -11   7  16     2097.57     2016.18    119.98 o 
 -10   7  16      233.44      214.53     44.58 o 
  -9   7  16     4132.80     4068.64    209.38 o 
  -8   7  16       27.02       52.53     30.78 o 
  -7   7  16     4785.35     4921.94    146.46 o 
  -6   7  16     1218.77     1143.12     83.29 o 
  -5   7  16     1939.52     1838.37    117.05 o 
  -4   7  16     3708.85     3917.81    167.79 o 
  -3   7  16      244.16      227.47     78.88 o 
  -2   7  16     2890.56     2522.46    131.09 o 
  -1   7  16       67.80       54.49     37.08 o 
   0   7  16     1628.03     1768.98    150.91 o 
   1   7  16     2345.57     2190.74    168.91 o 
   2   7  16      688.09      545.80    119.37 o 
   3   7  16     2025.27     1829.63    159.52 o 
   4   7  16       73.65       75.15     54.96 o 
  -8   8  16     2096.52     2247.16    136.31 o 
  -7   8  16      658.60      708.78     87.13 o 
  -6   8  16     3787.71     3895.10    164.85 o 
  -5   8  16     1972.47     1993.58    126.75 o 
  -4   8  16     1082.27     1095.53     95.32 o 
  -3   8  16     3408.37     3575.93    190.97 o 
  -2   8  16       59.63       50.36     41.20 o 
  -1   8  16     1779.03     1956.48    135.34 o 
   0   8  16       64.60      129.88     60.28 o 
 -17   1  17       40.51       40.32     33.35 o 
 -16   1  17      372.25      382.10     80.20 o 
 -15   1  17       21.01       44.26     32.12 o 
 -14   1  17      838.18      796.25     71.32 o 
 -13   1  17      356.17      375.77     52.74 o 
 -12   1  17      220.36      281.06     45.27 o 
 -11   1  17      888.58      873.95     71.97 o 
 -10   1  17        2.58       12.96     20.65 o 
  -9   1  17     3179.85     3182.14     96.47 o 
  -8   1  17      682.60      704.61     49.81 o 
  -7   1  17      506.66      494.86     42.70 o 
  -6   1  17     2404.06     2359.30     88.27 o 
  -5   1  17      438.41      454.50     42.89 o 
  -4   1  17      928.94      764.87     84.20 o 
  -3   1  17       52.09       19.46     28.42 o 
  -2   1  17      476.17      547.50     65.27 o 
  -1   1  17       77.13       78.61     36.00 o 
   0   1  17      331.39      280.59     52.69 o 
   1   1  17      215.02      181.55     48.28 o 
   2   1  17       60.05       84.14     40.74 o 
   3   1  17      730.75      687.67     80.21 o 
   4   1  17      507.87      532.25    139.30 o 
   5   1  17       12.10       33.35     38.90 o 
   6   1  17     1491.19     1295.75    112.48 o 
   7   1  17       23.52       20.37     39.25 o 
   8   1  17      733.99      638.07     85.35 o 
   9   1  17        6.20       -2.57     41.44 o 
 -17   2  17     2492.82     2640.73    169.11 o 
 -16   2  17      734.05      646.49     85.80 o 
 -15   2  17      897.72      959.71     98.36 o 
 -14   2  17      856.48      892.26    168.22 o 
 -13   2  17        2.04       -5.27     39.17 o 
 -12   2  17     1451.39     1640.84    121.10 o 
 -11   2  17      734.77      835.99     75.28 o 
 -10   2  17     2034.10     2118.80    115.86 o 
  -9   2  17       76.81       56.57     26.98 o 
  -8   2  17     1455.21     1415.31     82.70 o 
  -7   2  17     1155.20     1188.50    100.02 o 
  -6   2  17        0.50       18.10     22.78 o 
  -5   2  17     3559.47     3322.42    102.20 o 
  -4   2  17      365.87      383.74     58.60 o 
  -3   2  17     2090.41     2105.59    180.81 o 
  -2   2  17      807.84      969.06    119.57 o 
  -1   2  17     1369.23     1318.95    100.38 o 
   0   2  17     1809.61     1788.56    119.60 o 
   1   2  17      436.24      369.15     85.43 o 
   2   2  17     1584.30     1757.77    122.65 o 
   3   2  17      289.02      276.24     69.83 o 
   4   2  17     2681.42     2527.34    151.73 o 
   5   2  17     1451.46     1394.78    124.63 o 
   6   2  17     1568.70     1572.39    222.86 o 
   7   2  17     3820.11     3667.43    192.64 o 
   8   2  17      447.39      415.60     73.31 o 
 -16   3  17     1565.35     1400.65     99.81 o 
 -15   3  17     1939.30     2054.48    118.75 o 
 -14   3  17      387.53      476.07     58.64 o 
 -13   3  17     4022.50     4053.08    147.63 o 
 -12   3  17      211.95      128.28     37.81 o 
 -11   3  17     4004.20     4085.82    216.43 o 
 -10   3  17      757.54      672.95     56.38 o 
  -9   3  17     4361.39     4644.81    167.66 o 
  -8   3  17     6087.39     6233.61    155.31 o 
  -7   3  17      722.21      833.54     65.69 o 
  -6   3  17     5376.39     5635.39    142.80 o 
  -5   3  17      327.06      360.22     63.26 o 
  -4   3  17     6345.41     6490.09    180.30 o 
  -3   3  17     2684.73     2618.99    116.23 o 
  -2   3  17     3481.89     3433.33    151.70 o 
  -1   3  17     2486.68     2549.08    187.14 o 
   0   3  17      159.39      170.92     50.73 o 
   1   3  17     1051.80     1250.58    175.01 o 
   2   3  17      340.95      341.85     63.66 o 
   3   3  17     5294.85     5191.10    191.43 o 
   4   3  17      584.19      670.71     96.38 o 
   5   3  17     1833.32     1862.99    155.94 o 
   6   3  17     2536.01     2203.04    169.10 o 
   7   3  17      412.81      387.98     70.94 o 
   8   3  17     2944.42     3161.44    249.12 o 
 -16   4  17      531.09      490.50     72.30 o 
 -15   4  17     1177.20     1192.08    106.27 o 
 -14   4  17     2605.91     2305.96    149.94 o 
 -13   4  17       21.64       19.73     34.10 o 
 -12   4  17     2835.85     2577.10    149.32 o 
 -11   4  17      248.50      291.10     45.95 o 
 -10   4  17     3337.85     3378.68    127.89 o 
  -9   4  17     2010.21     2030.69    132.90 o 
  -8   4  17     2698.31     2880.87    107.52 o 
  -7   4  17     3893.44     3802.78    118.73 o 
  -6   4  17      189.29      277.36     39.26 o 
  -5   4  17     7981.31     8111.60    246.42 o 
  -4   4  17      714.67      788.98     71.16 o 
  -3   4  17     3323.94     3405.44    136.36 o 
  -2   4  17     2267.72     2308.97    161.93 o 
  -1   4  17     1612.80     1459.90    144.90 o 
   0   4  17     5823.61     5608.19    229.65 o 
   1   4  17        7.49       87.93     48.10 o 
   2   4  17     6438.71     7215.28    271.53 o 
   3   4  17      592.97      646.89    101.64 o 
   4   4  17     5648.75     5595.05    240.99 o 
   5   4  17     2224.08     2258.07    173.67 o 
   6   4  17     1309.68     1363.16    145.89 o 
   7   4  17     2287.95     2137.30    173.96 o 
 -14   5  17      235.51      155.01     94.40 o 
 -13   5  17     1935.73     1898.07    241.84 o 
 -12   5  17      245.26      239.68     52.22 o 
 -11   5  17     2029.57     2028.24    114.76 o 
 -10   5  17      545.20      645.47     65.96 o 
  -9   5  17     1763.02     1656.98    100.95 o 
  -8   5  17     1761.00     1740.94    114.13 o 
  -7   5  17      351.85      335.29     43.97 o 
  -6   5  17     3958.64     4047.22    136.25 o 
  -5   5  17       62.69      100.71     36.28 o 
  -4   5  17     3208.84     3071.99    136.52 o 
  -3   5  17     2005.82     2017.90    121.54 o 
  -2   5  17     1770.13     1753.13    183.69 o 
  -1   5  17     3136.13     3344.34    250.29 o 
   0   5  17      310.73      322.13     83.39 o 
   1   5  17     6004.18     5452.77    418.56 o 
   2   5  17       13.22        8.73     43.85 o 
   3   5  17     2288.34     2320.17    173.42 o 
   4   5  17      159.83      107.41     53.90 o 
   5   5  17     1845.93     1734.49    189.75 o 
   6   5  17     2126.31     1892.94    165.18 o 
 -13   6  17        1.06      -10.02     36.94 o 
 -12   6  17      806.17      828.73    156.82 o 
 -11   6  17        6.33      -39.91     26.61 o 
 -10   6  17      668.60      651.14     68.82 o 
  -9   6  17      974.56      829.94     75.53 o 
  -8   6  17      542.11      601.51     66.28 o 
  -7   6  17     1407.95     1547.05     89.71 o 
  -6   6  17      122.36       95.67     67.19 o 
  -5   6  17     3574.16     3758.27    154.90 o 
  -4   6  17      390.12      444.30     75.55 o 
  -3   6  17     2677.83     2692.24    177.76 o 
  -2   6  17      139.45      161.20     87.90 o 
  -1   6  17      214.98      156.14     57.97 o 
   0   6  17     2874.51     2713.20    186.85 o 
   1   6  17        6.29      -49.54     40.99 o 
   2   6  17     1028.64     1205.12    141.71 o 
   3   6  17       32.76       24.13     49.82 o 
   4   6  17      935.87      993.98    123.26 o 
 -10   7  17       12.73       -0.99     30.57 o 
  -9   7  17       40.85       47.89     35.43 o 
  -8   7  17      127.47      108.56     40.25 o 
  -7   7  17       34.74       21.36     30.66 o 
  -6   7  17       37.64       22.11     34.88 o 
  -5   7  17       16.00       53.78     38.31 o 
  -4   7  17       16.37       12.45     39.22 o 
  -3   7  17       46.48       52.85     36.40 o 
  -2   7  17        1.28      -43.31     28.87 o 
  -1   7  17       27.12       36.12     50.62 o 
   0   7  17      123.58      149.72     60.21 o 
   1   7  17       26.86       -4.71     43.17 o 
   2   7  17       14.15       33.46     46.75 o 
 -17   0  18     1323.86      934.93    317.26 o 
 -16   0  18      742.32      594.00     96.25 o 
 -15   0  18       31.43       31.71     42.95 o 
 -14   0  18     1854.05     1697.54    149.88 o 
 -13   0  18      983.55      904.09    185.80 o 
 -12   0  18     3139.29     2940.21    174.16 o 
 -11   0  18     7560.50     7826.64    291.10 o 
 -10   0  18     2101.40     2190.86    123.77 o 
  -9   0  18     1779.96     2013.07    125.35 o 
  -8   0  18       18.63       50.00     34.07 o 
  -7   0  18     7857.89     7732.60    291.76 o 
  -6   0  18     2597.24     2674.96    144.02 o 
  -5   0  18    11195.74    11326.08    404.99 o 
  -4   0  18     9950.94     9900.66    784.78 o 
  -3   0  18     1957.34     1841.91    172.38 o 
  -2   0  18    14065.93    13608.10    467.62 o 
  -1   0  18      653.08      861.94    150.88 o 
   0   0  18     5632.00     5192.00    263.66 o 
   1   0  18     2570.52     2840.52    225.25 o 
   2   0  18     6195.31     6476.71    308.42 o 
   3   0  18     7654.65     7816.07    349.12 o 
   4   0  18        4.07        7.36     55.18 o 
   5   0  18     1440.40     1227.16    159.40 o 
   6   0  18      249.05      274.59    216.98 o 
   7   0  18     3484.08     3949.03    286.61 o 
 -17   1  18     1902.69     1869.81    132.53 o 
 -16   1  18      166.58      141.63     45.38 o 
 -15   1  18     4212.06     4398.65    156.47 o 
 -14   1  18      489.69      455.19     59.13 o 
 -13   1  18     2933.73     3045.74    127.64 o 
 -12   1  18     4144.80     4068.55    181.34 o 
 -11   1  18      930.38     1020.35     77.84 o 
 -10   1  18     4594.46     4556.15    120.62 o 
  -9   1  18      145.21      129.22     28.78 o 
  -8   1  18     4145.21     4337.79    114.99 o 
  -7   1  18       62.72       29.87     22.19 o 
  -6   1  18     2819.11     2951.78    112.63 o 
  -5   1  18     1828.55     1961.53     91.37 o 
  -4   1  18     1625.61     1641.94    132.44 o 
  -3   1  18     3967.52     3845.78    152.57 o 
  -2   1  18      445.59      421.90     62.49 o 
  -1   1  18     3111.43     3301.20    232.08 o 
   0   1  18      508.15      529.67     70.00 o 
   1   1  18     3797.48     3897.40    172.17 o 
   2   1  18     1087.59     1132.59    103.80 o 
   3   1  18     2846.67     2750.18    159.86 o 
   4   1  18     3427.25     3933.09    193.53 o 
   5   1  18      196.92      205.56     55.90 o 
   6   1  18     3586.40     3425.70    187.04 o 
   7   1  18       22.51       23.84     44.76 o 
 -16   2  18     1698.84     1834.49    188.67 o 
 -15   2  18       21.93       45.33     33.18 o 
 -14   2  18     1800.78     2208.84    152.00 o 
 -13   2  18      341.73      413.47    114.70 o 
 -12   2  18     2490.33     2721.47    148.50 o 
 -11   2  18     1666.25     1779.38    126.40 o 
 -10   2  18       44.34       33.86     37.04 o 
  -9   2  18     1253.96     1290.70     92.67 o 
  -8   2  18      234.81      207.67     31.93 o 
  -7   2  18     1233.68     1110.42     69.35 o 
  -6   2  18      136.32      162.12     36.59 o 
  -5   2  18     2129.14     2319.27    123.43 o 
  -4   2  18     1291.74     1204.10    136.71 o 
  -3   2  18       81.35       20.51     30.98 o 
  -2   2  18     3178.71     3234.44    156.20 o 
  -1   2  18        0.31       23.95     32.31 o 
   0   2  18     2502.25     2479.44    144.68 o 
   1   2  18       73.07       81.95     41.54 o 
   2   2  18     2791.88     2691.31    155.98 o 
   3   2  18     2934.97     2623.36    156.25 o 
   4   2  18      367.98      447.06     71.64 o 
   5   2  18     1357.95     1320.97    117.66 o 
   6   2  18       14.61       11.64     44.94 o 
   7   2  18     1067.05     1254.52    116.73 o 
 -16   3  18      217.73      261.10     60.42 o 
 -15   3  18     1213.14     1093.53    133.30 o 
 -14   3  18        7.59        7.46     26.97 o 
 -13   3  18     1073.12     1147.18     87.67 o 
 -12   3  18        2.33       -6.59     28.81 o 
 -11   3  18      794.01      718.42     79.59 o 
 -10   3  18      555.34      644.34     57.62 o 
  -9   3  18       29.02       25.23     22.88 o 
  -8   3  18     1009.52     1006.24     73.92 o 
  -7   3  18       23.67      -15.11     22.36 o 
  -6   3  18     1261.96     1311.65     99.55 o 
  -5   3  18      710.61      657.38     99.09 o 
  -4   3  18      369.53      310.80     55.57 o 
  -3   3  18     2133.34     2284.85    234.03 o 
  -2   3  18       88.99       62.73     39.02 o 
  -1   3  18     1125.82     1150.07     99.04 o 
   0   3  18       14.24       37.79     37.07 o 
   1   3  18      410.48      482.33     69.52 o 
   2   3  18      557.11      403.24     90.86 o 
   3   3  18       28.34      -16.15     43.82 o 
   4   3  18     1052.98     1198.13    152.98 o 
   5   3  18        0.08       13.52     48.46 o 
   6   3  18      289.74      324.59     66.27 o 
 -15   4  18       35.36       22.65     37.87 o 
 -14   4  18      113.49      163.94     49.25 o 
 -13   4  18      138.30      167.14     48.85 o 
 -12   4  18        1.85        7.74     32.42 o 
 -11   4  18       75.03       82.65     34.63 o 
 -10   4  18       21.38       43.69     28.99 o 
  -9   4  18       34.45       25.89     26.17 o 
  -8   4  18       50.56       27.21     25.45 o 
  -7   4  18        0.15        3.75     24.37 o 
  -6   4  18        0.92      -37.11     29.13 o 
  -5   4  18      444.47      420.84     63.35 o 
  -4   4  18      394.15      357.19     53.38 o 
  -3   4  18       50.81       86.25     45.82 o 
  -2   4  18     1451.90     1538.58    137.97 o 
  -1   4  18       31.09       33.56     40.32 o 
   0   4  18       59.16       62.53     46.12 o 
   1   4  18        1.73      -31.61     37.48 o 
   2   4  18      150.15      150.72     58.54 o 
   3   4  18       16.45        7.39     41.99 o 
   4   4  18       21.67       59.42     51.50 o 
   5   4  18      115.25       -3.88     45.35 o 
 -13   5  18      828.14      956.49    177.16 o 
 -12   5  18      889.85      789.31     85.49 o 
 -11   5  18      420.80      453.58     64.31 o 
 -10   5  18      759.42      655.42     67.51 o 
  -9   5  18      523.26      603.07     62.88 o 
  -8   5  18      758.17      703.37     61.18 o 
  -7   5  18      120.84      109.65     61.30 o 
  -6   5  18     1405.40     1328.90     97.95 o 
  -5   5  18      496.33      457.20     59.79 o 
  -4   5  18      973.27     1074.85    115.41 o 
  -3   5  18     1094.00     1134.27    175.80 o 
  -2   5  18      161.59      115.59     50.13 o 
  -1   5  18     1384.90     1436.74    215.68 o 
   0   5  18      213.73      128.20     57.98 o 
   1   5  18      964.66      849.58    110.29 o 
   2   5  18      609.20      593.66    134.79 o 
   3   5  18      310.99      263.37     72.47 o 
   4   5  18      683.59      633.71     99.53 o 
 -11   6  18     1838.21     1804.47    112.21 o 
 -10   6  18      554.73      533.50     63.18 o 
  -9   6  18     1921.95     2171.43    114.92 o 
  -8   6  18      108.64      109.53     34.47 o 
  -7   6  18     2414.94     2491.61    154.66 o 
  -6   6  18      952.36      955.33     95.87 o 
  -5   6  18     1220.87     1154.29     95.10 o 
  -4   6  18     1420.47     1597.87    180.79 o 
  -3   6  18      273.60      225.00     64.35 o 
  -2   6  18     1780.85     2045.75    194.82 o 
  -1   6  18      106.52      106.72    105.35 o 
   0   6  18     1791.16     1855.64    159.70 o 
   1   6  18     1212.47      966.19    120.19 o 
   2   6  18     2504.70     2392.64    211.80 o 
  -8   7  18      907.36      726.82    107.18 o 
  -7   7  18       11.94        3.80     31.28 o 
  -6   7  18     2053.52     2506.56    161.58 o 
  -5   7  18     1874.47     1798.55    141.24 o 
  -4   7  18     1276.37     1283.65    139.18 o 
  -3   7  18     1985.76     2161.31    187.68 o 
  -2   7  18        0.50       19.56     43.76 o 
  -1   7  18     2271.67     2175.61    175.73 o 
 -16   1  19        4.46       32.84     35.50 o 
 -15   1  19      733.96      703.28     72.79 o 
 -14   1  19      119.89      101.15     39.43 o 
 -13   1  19      236.79      218.90     66.22 o 
 -12   1  19     2057.03     2074.40    115.22 o 
 -11   1  19       26.70       21.66     31.03 o 
 -10   1  19      889.48      853.81     65.85 o 
  -9   1  19      115.91       92.08     26.66 o 
  -8   1  19       56.35       62.99     24.76 o 
  -7   1  19      821.37      905.58     67.94 o 
  -6   1  19       46.55      -11.92     30.66 o 
  -5   1  19      860.05      789.56     93.83 o 
  -4   1  19      257.31      345.39     70.65 o 
  -3   1  19      738.78      732.38     81.49 o 
  -2   1  19      409.17      367.96     61.81 o 
  -1   1  19       66.17      119.04     49.76 o 
   0   1  19     1367.81     1280.39    119.68 o 
   1   1  19       11.52       52.52     38.95 o 
   2   1  19     1051.98     1065.17    144.50 o 
   3   1  19      390.72      381.16     67.84 o 
   4   1  19      109.73       56.35     48.80 o 
   5   1  19      834.04      822.11    123.74 o 
   6   1  19        6.35       32.95     45.50 o 
 -15   2  19      935.71      865.26     80.77 o 
 -14   2  19      620.20      609.84     70.05 o 
 -13   2  19     2805.17     2882.62    173.84 o 
 -12   2  19        5.87      -18.06     27.53 o 
 -11   2  19     1464.62     1477.24    106.07 o 
 -10   2  19        0.93      -14.31     23.55 o 
  -9   2  19      815.26      829.72     58.38 o 
  -8   2  19     1271.67     1212.28     74.29 o 
  -7   2  19       54.30       43.77     32.01 o 
  -6   2  19     1664.60     1532.02     89.12 o 
  -5   2  19        0.45      -18.10     31.02 o 
  -4   2  19     4299.29     4442.46    169.60 o 
  -3   2  19       72.22       95.23     42.37 o 
  -2   2  19     2625.59     2710.58    151.71 o 
  -1   2  19      761.03      843.74     88.68 o 
   0   2  19      418.31      384.86     64.58 o 
   1   2  19     2615.67     2517.22    153.30 o 
   2   2  19      203.96      226.57     57.53 o 
   3   2  19     2562.87     2567.22    158.77 o 
   4   2  19      643.28      660.64     87.65 o 
   5   2  19     1250.88     1368.33    121.80 o 
 -14   3  19     2150.77     1933.97    170.55 o 
 -13   3  19      756.69      674.62     77.97 o 
 -12   3  19     4624.97     4915.87    257.92 o 
 -11   3  19       45.83       10.10     27.87 o 
 -10   3  19     1777.25     1775.46     95.08 o 
  -9   3  19      761.76      789.18     75.09 o 
  -8   3  19     3238.93     3431.21    152.46 o 
  -7   3  19     2680.43     2487.48    190.08 o 
  -6   3  19      616.39      610.83     66.32 o 
  -5   3  19     2806.93     3053.00    185.27 o 
  -4   3  19        0.14       39.07     34.89 o 
  -3   3  19     2061.81     1918.70    147.82 o 
  -2   3  19      665.37      670.15     79.42 o 
  -1   3  19     2569.84     2403.92    146.33 o 
   0   3  19     1656.31     1638.59    123.24 o 
   1   3  19      742.17      705.62    108.55 o 
   2   3  19     2974.10     3117.98    202.47 o 
   3   3  19      340.25      466.49     87.01 o 
   4   3  19     3186.82     3577.19    307.46 o 
   5   3  19      859.44      768.87    111.34 o 
 -13   4  19     1938.66     2016.11    133.82 o 
 -12   4  19      158.72      187.46     49.64 o 
 -11   4  19     2499.09     2661.51    127.79 o 
 -10   4  19      134.12      154.03     45.67 o 
  -9   4  19     2573.93     2695.62    119.02 o 
  -8   4  19     2667.79     2674.52    177.12 o 
  -7   4  19     1250.73     1240.33    104.18 o 
  -6   4  19     4279.99     4347.16    171.86 o 
  -5   4  19      342.58      260.35     64.51 o 
  -4   4  19     4128.29     4122.62    253.02 o 
  -3   4  19      656.89      705.80     94.81 o 
  -2   4  19     3035.56     2938.86    190.24 o 
  -1   4  19      815.36      831.78    105.86 o 
   0   4  19     1537.20     1551.20    144.37 o 
   1   4  19     3929.69     3931.67    230.24 o 
   2   4  19      430.47      512.76     90.53 o 
   3   4  19     2218.05     2237.33    177.75 o 
   4   4  19      365.25      463.64     92.07 o 
 -12   5  19     2059.20     2022.07    136.89 o 
 -11   5  19       84.30       64.55     58.34 o 
 -10   5  19     2101.13     2230.39    121.75 o 
  -9   5  19      467.58      463.50     59.31 o 
  -8   5  19     1147.22     1244.33     98.18 o 
  -7   5  19     3217.96     3160.40    161.33 o 
  -6   5  19       56.83       59.40     34.96 o 
  -5   5  19     5616.01     5355.09    230.40 o 
  -4   5  19       13.83       16.76     44.19 o 
  -3   5  19     2196.86     2225.57    168.78 o 
  -2   5  19       90.64      110.73     55.02 o 
  -1   5  19      817.89      727.82    103.51 o 
   0   5  19     1764.88     1720.87    186.05 o 
   1   5  19      559.69      569.83     95.85 o 
   2   5  19     1907.90     2147.28    177.63 o 
  -9   6  19     1371.18     1393.77    169.73 o 
  -8   6  19      536.71      453.48     69.24 o 
  -7   6  19     1401.96     1426.52    108.32 o 
  -6   6  19     1377.02     1252.25    134.68 o 
  -5   6  19      315.40      229.37     52.46 o 
  -4   6  19      753.65      743.25    104.14 o 
  -3   6  19      331.37      319.00     76.07 o 
  -2   6  19      126.23      112.50     64.58 o 
  -1   6  19      844.98      707.89    104.80 o 
   0   6  19     1030.00      923.42    120.07 o 
 -15   0  20     3174.86     4018.93    230.30 o 
 -14   0  20       94.80      102.81     61.64 o 
 -13   0  20     3162.07     3572.50    617.13 o 
 -12   0  20     1955.21     2359.98    179.40 o 
 -11   0  20     4683.35     4853.68    224.29 o 
 -10   0  20     3273.54     3153.05    150.11 o 
  -9   0  20      616.04      585.99     73.02 o 
  -8   0  20     8944.80     9307.73    314.27 o 
  -7   0  20       69.13       40.17     64.62 o 
  -6   0  20     8506.38     8273.27    347.87 o 
  -5   0  20     3113.88     2946.41    225.64 o 
  -3   0  20     5843.21     6103.98    295.44 o 
  -2   0  20      520.28      587.88    110.25 o 
  -1   0  20     6971.18     6793.39    322.36 o 
   0   0  20      704.45      706.33    126.11 o 
   1   0  20     3095.64     3062.73    436.00 o 
   2   0  20      525.99      536.31    114.41 o 
   3   0  20     1569.23     1649.41    193.70 o 
   4   0  20     5654.45     5721.90    312.24 o 
 -14   1  20     2993.83     3416.17    145.19 o 
 -13   1  20      707.54      876.91    118.38 o 
 -12   1  20     3082.31     3422.57    190.54 o 
 -11   1  20     2719.21     2868.82    124.66 o 
 -10   1  20      746.67      894.99    111.15 o 
  -9   1  20     3213.72     3442.11    109.71 o 
  -8   1  20       13.74      -28.20     29.19 o 
  -7   1  20     2879.02     2916.67    157.29 o 
  -6   1  20      595.53      586.76     73.74 o 
  -5   1  20     3249.03     3225.42    168.29 o 
  -4   1  20     2340.33     2372.27    166.71 o 
  -3   1  20      579.15      511.38     73.35 o 
  -2   1  20     2540.90     2487.91    150.21 o 
  -1   1  20        0.69      -19.26     34.01 o 
   0   1  20     1989.40     2175.71    145.80 o 
   1   1  20       43.74       42.12     43.01 o 
   2   1  20     4305.92     3896.84    222.48 o 
   3   1  20     2192.14     2142.84    149.69 o 
   4   1  20      896.11     1048.09    110.71 o 
 -14   2  20      268.30      196.99     48.33 o 
 -13   2  20     1013.67      994.85     86.11 o 
 -12   2  20        1.88      -26.91     29.83 o 
 -11   2  20      290.09      297.53     49.90 o 
 -10   2  20     1359.85     1403.30     94.72 o 
  -9   2  20        5.54       14.34     25.06 o 
  -8   2  20     1963.91     2183.18    105.64 o 
  -7   2  20        6.84      -15.84     36.23 o 
  -6   2  20     1720.75     1793.28    138.01 o 
  -5   2  20      318.38      321.00     59.19 o 
  -4   2  20      562.66      656.08     77.35 o 
  -3   2  20     2060.05     1989.95    134.85 o 
  -2   2  20        6.81       27.64     38.17 o 
  -1   2  20     2158.28     2132.13    164.73 o 
   0   2  20      237.86      280.68     62.03 o 
   1   2  20      761.38      882.41     98.16 o 
   2   2  20      226.31      128.21     50.40 o 
   3   2  20      671.47      712.02     91.05 o 
   4   2  20     2797.66     2728.63    208.14 o 
 -13   3  20       10.89       43.58     51.47 o 
 -12   3  20       56.82       43.23     52.84 o 
 -11   3  20      343.40      360.74     77.52 o 
 -10   3  20      132.82       72.04     55.08 o 
  -9   3  20       65.71       78.07     43.20 o 
  -8   3  20        4.47      -46.16     30.78 o 
  -7   3  20      537.68      575.12     88.94 o 
  -6   3  20        6.74      -19.46     41.27 o 
  -5   3  20     1045.44     1004.55    110.11 o 
  -4   3  20      377.24      468.56     70.14 o 
  -3   3  20       17.34       42.82     38.95 o 
  -2   3  20      691.23      548.45     76.40 o 
  -1   3  20      237.87      185.08     55.87 o 
   0   3  20      605.78      539.10     77.42 o 
   1   3  20      510.91      637.57     86.96 o 
   2   3  20      296.48      191.16     69.13 o 
   3   3  20       89.95       52.13     57.45 o 
 -12   4  20       33.24       70.47     39.03 o 
 -11   4  20      188.20      108.75     57.23 o 
 -10   4  20       46.59        5.69     32.32 o 
  -9   4  20        0.15      -14.95     38.48 o 
  -8   4  20       80.85       27.12     46.40 o 
  -7   4  20      238.79      143.76     43.40 o 
  -6   4  20      259.94      260.29     65.97 o 
  -5   4  20       16.41      -12.45     38.59 o 
  -4   4  20      197.04       72.69     49.72 o 
  -3   4  20      323.05      329.15     72.60 o 
  -2   4  20       89.45       71.10     47.19 o 
  -1   4  20        0.68       -1.27     42.14 o 
   0   4  20       54.77       82.23     53.05 o 
   1   4  20       43.84       17.92     45.80 o 
   2   4  20        0.12      -61.93     43.35 o 
 -10   5  20      284.20      299.82     67.78 o 
  -9   5  20     1006.00     1142.67    122.11 o 
  -8   5  20       65.82       94.01     46.53 o 
  -7   5  20      890.99      682.34     74.70 o 
  -6   5  20       16.84       26.64     42.96 o 
  -5   5  20       70.36      213.16     61.91 o 
  -4   5  20      553.75      587.98     93.36 o 
  -3   5  20      124.78      166.05     62.00 o 
  -2   5  20      684.69      749.36    106.76 o 
  -1   5  20      102.62       51.98     48.21 o 
 -13   1  21      429.50      386.66     58.37 o 
 -12   1  21       29.04      -30.95     29.47 o 
 -11   1  21      607.25      679.95     70.52 o 
 -10   1  21       12.20       20.55     27.67 o 
  -9   1  21      374.93      400.96     82.69 o 
  -8   1  21      169.82      201.82     60.58 o 
  -7   1  21       24.34       22.04     37.81 o 
  -6   1  21      423.67      479.46     70.58 o 
  -5   1  21        3.50       -4.85     37.08 o 
  -4   1  21      512.04      398.49     64.26 o 
  -3   1  21      142.10      155.28     52.18 o 
  -2   1  21       90.92       99.12     46.04 o 
  -1   1  21      596.93      549.94     78.23 o 
   0   1  21       56.74       27.28     44.87 o 
   1   1  21      288.68      291.46     66.43 o 
   2   1  21       11.14       -5.98     43.42 o 
 -12   2  21     1593.27     1706.29    108.96 o 
 -11   2  21        7.74        4.51     31.59 o 
 -10   2  21      639.88      660.16     82.91 o 
  -9   2  21       41.41       31.93     32.27 o 
  -8   2  21     2534.79     2840.88    181.88 o 
  -7   2  21     1134.59     1146.72    102.30 o 
  -6   2  21      867.09      833.46     90.85 o 
  -5   2  21     2154.90     1966.24    133.39 o 
  -4   2  21      105.31       79.31     44.79 o 
  -3   2  21     2022.72     2144.87    144.09 o 
  -2   2  21      665.85      757.34     90.48 o 
  -1   2  21     1397.93     1568.41    126.02 o 
   0   2  21      553.07      557.10     80.88 o 
   1   2  21      609.00      572.91     84.34 o 
   2   2  21     1854.42     1756.16    138.68 o 
 -11   3  21     1867.56     2196.87    137.55 o 
 -10   3  21        2.54       -4.43     39.00 o 
  -9   3  21     1496.69     1469.01    139.03 o 
  -8   3  21      429.92      390.62    126.67 o 
  -7   3  21      897.19      961.05    187.27 o 
  -6   3  21     2339.08     2213.01    206.69 o 
  -5   3  21      398.44       85.09    130.93 o 
  -4   3  21     4264.71     4423.18    220.29 o 
  -3   3  21      106.31       68.35     51.55 o 
  -2   3  21     3366.10     3369.14    216.09 o 
  -1   3  21     1020.59     1257.02    132.50 o 
   0   3  21     2342.14     2774.51    364.02 o 
   1   3  21     2148.98     1886.31    205.92 o 
  -9   4  21      403.14      443.89     83.74 o 
  -8   4  21     2889.95     2517.09    178.44 o 
  -7   4  21     1825.85     1615.43    144.92 o 
  -6   4  21      754.02      763.94    102.48 o 
  -5   4  21     3366.76     3290.04    239.71 o 
  -4   4  21        5.96       44.33     46.32 o 
  -3   4  21     4192.36     4151.94    242.48 o 
  -2   4  21      680.19      633.17    126.90 o 
  -1   4  21     2700.72     2552.09    191.55 o 
 -11   0  22     1472.87     1632.95    151.26 o 
  -9   0  22     3685.36     4222.57    267.58 o 
  -8   0  22      164.75       60.47     64.04 o 
  -7   0  22     3712.29     3928.50    278.88 o 
  -6   0  22       42.16       81.22     84.31 o 
  -5   0  22     4802.34     4688.45    266.16 o 
  -4   0  22      993.50      379.45    452.51 o 
  -3   0  22      919.65     1182.39    160.42 o 
  -2   0  22     2356.58     2342.61    218.49 o 
  -1   0  22        0.75        1.54     66.97 o 
   0   0  22     1555.70     1626.43    506.69 o 
 -11   1  22      946.45     1122.43    109.84 o 
 -10   1  22     1339.48     1124.53    223.21 o 
  -9   1  22      105.18       76.15     54.98 o 
  -8   1  22     3017.02     3115.07    171.53 o 
  -7   1  22      123.24      122.33     49.78 o 
  -6   1  22     1850.32     1993.64    140.12 o 
  -5   1  22      220.05      347.81     68.02 o 
  -4   1  22     1696.06     1508.34    162.16 o 
  -3   1  22     1841.56     2060.76    145.41 o 
  -2   1  22      473.54      447.60     76.14 o 
  -1   1  22     2707.76     2705.21    168.70 o 
 -10   2  22     1109.32     1121.82    122.96 o 
  -9   2  22     1128.17     1293.39    158.29 o 
  -8   2  22       37.97       41.36     43.55 o 
  -7   2  22     1061.60     1172.83    108.16 o 
  -6   2  22      184.03      265.03     61.70 o 
  -5   2  22     1344.05     1257.35    131.86 o 
  -4   2  22     1196.37     1325.74    213.81 o 
  -3   2  22      606.95      693.00     90.71 o 
  -2   2  22     1141.27     1195.11    122.74 o 
  -1   2  22      129.67      113.90     53.14 o 
  -8   3  22      520.48      617.81    119.28 o 
  -7   3  22      184.00      143.50     80.30 o 
  -6   3  22       26.86       27.49     75.32 o 
  -5   3  22       54.69       36.65     51.51 o 
  -4   3  22      186.57      269.84     89.62 o 
  -3   3  22      300.38      218.69     85.80 o 
                                                 
